# Supplementary material for: Class-II dihydroorotate dehydrogenases from three phylogenetically distant fungi support anaerobic pyrimidine biosynthesis
Source: Fungal Biol Biotechnol. 2021 Oct 16;8:10. doi: 10.1186/s40694-021-00117-4 (PMC8520639; doi:10.1186/s40694-021-00117-4)
Supplement: Supplementary file 1 — Additional file 1. Protein sequences Ura9 orthologs. [file 40694_2021_117_MOESM1_ESM.txt]

>A7IBC2
MDLYGVLKPLFRFMTPEQAHHLSIRVLKSGLVPDLSGGPDDPVLATRVWGLDFPNPVGLA
AGFDKHCEVADALFRFGFGFVEAGTVTPRPQPGNPLPRLFRLDEDEAVINRFGFNSEGLA
PFVFRLGQRRASGKHGIVGANVGKNKESEDALEDYGAGVSATCRLADYLVCNISSPNTPG
LRALQARAEMETLLAHVISVRNASMPDPAARTPLLVKVAPDLDDAALADVAEASLATGVD
GIIMGNTTLSRPASLQSKFKDETGGLSGKPLLALSTERLGALYRLVGGRLPIIGVGGIAS
GADAYAKVRAGASLVQIYSALVFHGPGLVTRIKTDLAARLKADGFASIADAVGVDVR
>A8HZX8
MDLYPLVRPFLPLFTPEQAHGLSIRALKKGLVPADRSPADPVLRTRVWNIDFPNPVGLAA
GFDKDAEIIDPLLSLGFGFVEAGSVTPRPQPGNPKPRLFRLDEDEGVINRFGFNSQGLAP
FIYQLGKRKAAGLPGIVGANVGKNKETEDASEDYVAGVSATCRLADYIVCNVSSPNTPGL
RLLQARTEMSALIGAALSARNDSLPDAATRPPLLVKVAPDLDDAGLEAVAEVTLELGVDG
IIMGNTTISRPDSLRSRHKGETGGLSGAPLFTLSTERLGALYRLVRGRIPLVGAGGIASG
ADAYAKIRAGASLVQLYSALVFHGPALVPRIKADLAARLKADGFRSVADAVGADIR
>A9WDI1
MNRSEALFYRYGIRPILFRLGRGDAETAHERTLHILALISRSRLLCKTIGYLTTIRDQRL
QRTVCGIPFPNPVGLAAGMDKDGVAIPAWAALGFGFVEVGTVTHHPQPGNPRPRLFRLPE
QEALINRMGFNNQGAASLARRLARLQPAPIPVGVSIGKSKITPLEQAIDDYRASFRQLFP
YAAYIAINVSSPNTPGLRQLQDADQLRALLAALQHDNAELGRTDQRGPRPLLVKIAPDLS
DTAIEEVLTVCADHGVAGIIATNTTISREGLTGVDPRLAAEAGGLSGRPLIARALHVVRL
IARLTGNRLPIIGVGGIHTPDDGLRMLEAGASLIQIYTGLVYYGPLLPRRINRAILTHSK
VQQ
>B8ID11
MLASLFPLARPVLHALDAETAHRLTIRALSLLPAGAPPADDPRLAVSVLGRHFPNPVGLA
AGFDKGAEVPDALLSLGFGFVEVGGVVPRPQPGNPRPRVFRLTGDRAVINRFGLNSEGLA
VVAARLAARAGRPGILGVNIGANKDATDRLADYVACTRALAGLVDFVTVNVSSPNTPGLR
DLQGEVFLDDLLARVVAARDEAASPRRAAILLKIAPDITLDSLDAITATALRRGVEGLVI
SNTTVARPASLTETTLAAEAGGLSGRPLFAPSTRLLAEAFLRVGDRLPLVGVGGVDSAEA
AWTKIRAGASLVQLYSALVYAGPGLVREIKAGLVERIAREGVPLAALVGRDAAALARME
>P32747
MYQRSLFRGVAQGLKRSSVRFQSTSSGSSNGNFFLRHWKLLSVIGSFTAGVAIYDMSDVR
SFIHGRIEMPLFHAFTTPEFSHRVAILAASWGITPKDRVADDPSLAVEVWGKKFCNPIGL
AAGFDKQADAISGLLNFGFSYLEIGSVTPKPQPGNPKPRYFRLKPDLSVINRYGFNSIGH
DAILAKIQKRVRKYIAKTSPQLLKQFDANPASCTDPAVLGVPRSLIPNKFLGINLGKNKN
GNEIEDYVEGVRTFGNFADILVINVSSPNTPGLRNLQKKSALSTLLTAVVSERNKLNSPH
PPVLVKIAPDLNEEELTDIADVLKKCKIDGVIVGNTTVQRPKTLKSTSHVEETGGLSGPP
LKPIALNTLRTLRKHLSSDIPIIGCGGISSGKDAIEYARAGATMVQVYTALGYDGPVIAH
KIKQEILAELKGKRWVDIIGKEE
>Q6NBN1
MIRAFDAVSLPLLRWLDPEDAHRLAIQGLKLWPPVKPRPDDSKLAVRAFGLNFSNPVGIA
AGFDKNAEAPDALLRLGFGFVEVGTVTPKPQAGNPRPRLFRLERDEAVINRMGFNNEGAE
VVLRRLAARAQYGGIVGVNVGANKDSDDRVADYVKLIETFAPLASYFTVNVSSPNTPGLR
NLQQAAALDDLLARVIDARERVRAAAGDTPVLLKIAPDLSLGELDDVVHIARSRRVDGMI
VANTTLSRSPTLRERTKMNEQGGLSGRPLFRLSTRMVAETFVRAEGAFPLIGVGGIDSGG
AALTKIRAGATLVQLYSALVYKGLGLVESIKADLASTLLRTDRDSLAEIVGADAPMITAE
EWPV
>Q6V3W9
MHSRPLPTLGRHAARSVLNSPNFFIGNRAYPLKSSVGAKAILYTAGILGGAFAGYYLFNA
RSAIHEYLLCPILRLATPDAENGHRAGIFCLKWGLAPKLLFDEDDEVLHVNVFGTKMTNP
IGCAAGLDKDAEAIDGIMQGGFGYMEIGSVTPLPQPGNPKPRFFRLPQDDAVINRYGFNS
SGHDAVYSNLSKRVTSFLKSYFAKDNEIDKLSLYKNKLLAINLGKNKTGDEVKDYLKGVE
KFQSHADVLVINVSSPNTPGLRDLQNESKLTDLLSQIVQKRNSLIQNGNVLGAKTHKPPV
LVKIAPDLTEPELESIAVAAKKSKVDGIIVSNTTIQRPDSLVTRDEALKSQTGGLSGKPL
KPFALKALKTVYKYTKDSELVLVGCGGISSGQDAIEFAKAGATFVQLYTSYAYKGPGLIA
HIKDEVTEELKKEGKTWNQIIGEDSK
>Q75CE1
MSYKMFGRCRTACFRSPNLFAANKGMPLQASVAGGASRYIIGTASVLVGAMAGFYIMNSR
SAIHEYVSCPLVRLVTPDAEDGHKLGIWFLKYGLAPKLMFDKDDPVLKVEVFGKTMSNPI
GCAAGLDKDGEAIDGIAQSGFGYVEIGTVTPLAQPGNPKPRFFRLPMDEAVINRYGFNSS
GHKKVYDNVLSRVRQFLGAYFRDDTVNSLALYKDKLLGINLGKNKNGDEVEDYLRGVEKF
QSLADVLVINVSSPNTPGLRDLQQEGRLTELLSMIVAKRNSLINEGNVLGASTHKPPVLV
KIAPDLTEPELQSIAEAAKKSSIDGIIVSNTTIQRPDSLYTVDEELKNQAGGLSGKPVKP
FALKALRTIHQYTKDTNLVLVGCGGISSGQDAIEFAKAGAHFVQLYTAYAYRGPGLIARI
KDEVTEELRNEGKTWMEIIGQDAK
>Q874I4
MFRPSIKFKQSTLSIIARRLKSSAQHQPLRSSFVPSPIVFVAGLAVAAVGGYYCLDSRSA
IHEYVLCPLIRTFTDAESGHKLGIFFMKYGLSPRLLDDGKNDQSDVLGVQVFGHKLKNPI
GLAAGLDKDGEAIESLFNCGFSYVEIGSITPEPQPGNPQPRFFRLPKDDAVINRYGFNSS
GHFNVLATLKLRFNKLLNKFGTSHSSEQHPFSNAFQQGKLLGINLGKNKFGDEVNDYVKG
VERLGPYADVLVINVSSPNTPGLRDLQSEAKLTNLLTTVVKERNVLGKNLLGNKPPVLVK
VAPDLTEPEIESIANSAKEAKVDGIIISNTTIQRPVDRLLTTDKQLINQAGGLSGKPLKP
LSLKALRTLRKYTKDSDLVLIGCGGISNGKDALEFGKAGATFIELYTAFAYKGPGLVGKI
RDELAEELRKEGKTWEQIIGSDDK
>Q89VA7
MIRAFDALSLPVLRWLDPEDAHRLAIQGLRFLPPVKPRADDPKLAVRAFGLNFPNPIGMA
AGFDKSAEVPDALLRLGFGFVEIGSVTPKPQSGNPRPRLFRLERDEAVINRMGFNNDGAD
VALRRLAARAQHGGIVGVNVGANKDSPDRVGDYVKLIEAFAPVASYFTINVSSPNTPGLR
NLQEGALLDDLLARVIDARERVRQKAGDTPVLLKIAPDLSLAQLDDVVQVARSRRVDGMI
VSNTTIARPSTLREEMRAKEQGGLSGRPLFRLSTRMVAETYVRVEGAFPLVGVGGVDSGG
AALTKIRAGASLIQLYSSLVYKGLGLVEEIKRDLTSTLLRTGRDSLSDIVGADAATLTAE
DWPGM
>A0A017SKX3
MVASSATLAFRFAGLRARALPLAQRSPICYSRAAVQIRSSLRCYSSNAKPKTAEKAKEAV
KETAEEATKEAKEAPKEALVPAPAPSPKKGGRRSKKFFRTSLALALLVGFVYGSDTRASI
HRFAVPPLIRLLYPDAEEAHHFTVETLKQLHRFGLNPRERGNPDGDGALATEVFGYTLSN
PIGISGGLDKHADIPDALFDIGPAIVEVGGTTPLPQEGNPRPRVFRLPSQHAIINRYGLN
SKGADHMAEVLQARLRDFAYAHGFGEHELSQERVLNGEANVPPGSLVPGKLLAVQVAKNK
ATSDSDIEAIKRDYVYCVDRLAKYADILVVNVSSPNTPGLRDLQATEPLTAILSAVVGAA
KGVERKTKPFVMVKVSPDEDADEQVSGICDAVWGSGVDGVIVGNTTNRRPAPLPKGSILP
EDEQPIVKETGGYSGPQLADRTVALVARYRALLDMPNMPELEKRMQEQTATAKETEPDRE
NVPAVGAAEPVDKYGRKTIFASGGITNGAQARAALDAGASVAMMYTGVTYGGIGTVTRVK
QELRQQK
>A0A023D5Y1
MSLLDTLPVSLLRRLDPETAHETAIHALALGLTPFAPHDVPQLATRALGLRFPNPIGLAA
GFDKDARAIRPLARLGFGFVEAGTVTPRPQQGNPRPRLFRLTEDRAIINRMGFNGCGIDR
FCRRLARLHRPRPNGGPHGVGRTPIGANLGINKTGADPLRDYPELVARVSPYVDYITINL
SSPNTPGLRDLQSAAFLAAMLDAVAARNPHRPPLLIKLAPDLPPDVLGSVIEAAIAHKAD
GLILGNTTISRPAGLRDLHATESGGLSGRPLRPLAIDMLRRAADLAQGRLILVACGGIET
GRDILDRLLAGADLVQVYSAFIFEGPALLPRLKRELLDAMRKQGFETVEDARTAGKRA
>A0A060S1E9
MLRLTGTHTVARQPLRTAVVHRRAVSTASQQLPARSYVRTAAYASLLVVSTGLFAVYYFD
CRAALHKYVVTPVIRYTLDPETGHKLAIRVLASGLAPRDPLSDDEFLKVELWGEQLSSPV
GLAAGFDKNGEAIDGLFSLGFSWVEIGSVTPKPQPGNPKPRVFHLPNDSALINRYGFPSD
GATAVLARLRARLPKILSYASSDSQMDDPLHGAEHASLRSDKLLAVNLGKNKTSPPDSID
DFVAGVHTFGPYADALVVNVSSPNTPGLRGMQSRTLLEELLGGVVAARDEVAATSVTKHR
PKLLLKIAPDLDESEVADIAAAVRATNGVDGVIVSNTTIRRPPGVSDPNKFEQGGLSGPP
LKPYALATLRTLRGLLPPSIPLIGCGGISSGADALEYARAGASAVQLYTAFGYGGVGVCR
QVKDELAALLRQEGKTWSQVVQEAVAQTSFKETATSENAGSAQGQNVDATDGSGSDSARE
SSIKLLVEEAQELKRLLDGLGERIEKKAEEGVSLPVGAQYVAVTPRPTDS
>A0A063C3E7
MPTSTIRLRSVAHRLGPSPSSSLRTTPSRIIISPGAKRQASTSSNASVYGGRAKAVLFGG
ALAAATCVAYLYVTDTRASFHRYVVPRLMRVLFPDAEDAHHSGTRALETLDRFGLAPRER
GSSLRTPELSTEVFGTLLSNPVGISAGLDKDGEIPDVLFGLGAGVVEIGGITPLPQAGNP
KPRVFRVPSTDGMVNRYGLNSKGADHVARQLRERLGRFARSSGVAEQDVLDGAARVPPGS
LRPGRLLAIQVAKNKDTDERDEKAVADDYVYCVSRLARYADILVVNVSSPNTPGLRDLQA
TEPLTRLLTAIMEEAARTDRKSRPKVMVKVSPDEDRDAQIEGVVEAVRRSGVDGVIVGNT
TKRRTGVVPRGVKLGAREQQALMETGGYSGPAMFDRTLDLVGRYRKMLDARPCGPDEHSK
TIFATGGITTGDQALKVLNAGASVAMVYTGMVYGGAGTITRIKNQMRSRLKD
>A0A066X6T2
MPTPTLLRVFLRRHAPGLRSRVSQNHQRRANANTPKPKRAEDPIPVSNTVPTIPLWQRLG
PLTRAAEAYARHQRIRPLTTQLTSSLVIYFCADLSAQRISGKDYDPERTMRSLIIGAISS
IPAYKWFIFLSQNFNYASRLLSLGTKVVVNQLCFTPIFNSYFFGMQAFLAGDNWDQIIER
IRRTVPVSIINSCKLWPAVTAFSFTFIPMEYRSVFSGVIAVGWQTYLSFLNRQAEVVEEA
EQVNGRTHAVQAIAARESRATAEAPCAYTVTAHLRPKPTHAKSRVASQRGAPIPPPALDN
NPDSNPEFSPNAEPLSAGQDQQLFSAMASICMRSSSVQPLLRFARNSTTTTTTTTIRPRL
PSNAPRRYLSTGSGPSTESHAGSSLKVGLYGLALAGSLYVSYLYVTDTRASIHRLSPLMI
RFIWSDAEDAHHAGTSMMKTLYDLGLHIRERDRTLAEHPALATEVYGMQLSNPIGISAGL
DKHADIPDALFALGAGVVEVGGCTPRPQDGNPRPRVFRVPTLDGMINRYGLNSRGADSMA
ITLRERVRKFARKVGATEQEVLDGEAGVPAGSLLPGRLLAVQIAKNKETDQKDVSAVAKD
YVYCVQRLARYADILVVNVSSPNTPGLRDLQAAEPLTRLLSAVVEEAAKVDRKVRPKVMV
KVSPDEEEDAQVEGIVQAVCNSGVDGVIVGNTTNRRTGIVPPGVKLTAKEQKALQETGGY
SGPAMYNRTLELVKRYRQKLDAKALQAGSAEEAAAIPSIDGTLSGKVHDLIEGKDTQRKV
IFATGGITNGEQALNILNAGASVAMVYTGLTYGGPGTITRIKKEIKDQA
>A0A067MK38
MTPETAHRFAVRVLGSGWAPQDRAQDDPSLGVQLWGHRLSSPIGLAAGFDKDAEAIEGLF
GIGFSWVEVGSVTPKPQPGNPRPRFFHLPEDSAIINRYGFPSRGAHIVLSHLRSYLAKYP
PSSAPDRILAVNLGKNKSSPPDDISDFINGVRTFGPLSDVLVINVSSPNTPGLRGLQNRG
MLEELLAEVIKTRNGLAERKDGWKWAKPKIVLKIAPDLDKAELEDVAEVVKASGVDGVIV
SNTTIQRPSSLISAASHEQGGLSGPPLYPLSLKAFRTLRSLLPPSIPLIGCGGITTGRDA
LEFAEAGATLVQVYTAFGYDGVGFPRRIKDQLQHELTAGGKTWEEISKGGAERFGAKPLR
AEDAEDVLKNEGKAFLQDVENLEKVLVELDQDISSALSELEQGSQPEARERDPSGHPEAH
GVSESTIAHSTTEPALLEPTSDAESASISATGDVPITLAPVKPADDSCEAEAEIATAAAA
TGDVKTI
>A0A067NFT2
MGQAHTNPIARAHAPPLAQPRTRTRTRIIPPDRRQPCHPEPPPPPPALAALPPIHSLPRR
YASTPAPNSSSSNPIRTGLYASALVVSTGLFVVYYLDSRSAIHRYFFTPLLRYAFDAETG
HKLAVKVLRSGLGPRDVVADDDRLKFQLWGKEISNPVGLAAGFDKDGEAIDGLLGLGFSW
VEIGSVTPKPQPGNPRPRVFHLSEDSALINRYGFPSQGHASVLSRLRARIPAFLAPEIET
SASLKSGAVLAVNLGKNKDSPVDSVDDFVAGVRTFGPYSDALVVNVSSPNTPGLRGLQDR
QSLEQLLSRVTKARDEVATANIVSQRPRILLKIAPDLDELQLTEMAEVIRNSDIDGVIVS
NTTIKRPSHLHSANALETGGLSGAPLKPLTLAALKTLRANLPATIPIIGCGGISTGSDAL
EYAKAGASLVQVYTGFGYDGVGSCRRIKDQLVEELAKEGQTWEQVVQQAVQTLSYKPPPP
PVASDSTESKSASVGQLVAEAEELKKLLDQLGEKFGAQTKSEENIGQVEVPVSV
>A0A067TNJ7
MPILQRGIPQTLARISFRIPNRANTSRHLFTKTVPAKRTPIRTGLYTTAFILSAGVFAVY
YFDARSALHRYLLTPILRNVLDAEAGHKVAVKTLRSGLLAPKDPLGDDARLKCKLWDEVI
SNPVGLAAGFDKDGEAIDGLFGLGFSWVEIGSVTPKPQPGNPRPRMFRLEEDNAVINRYG
FPSQGHSSVLARIRSRIPDFPPKLDRAALRDGAMLAVNLGKNKESPADSVDDFVTGVRAF
GPYADVLVVNVSSPNTPGLRGLQNRETLEVLLKSVTKARDELEPPPLTSRKPKIVLKVAP
DLEESQLIDMADVIRNSRIDGVIVSNTTIQRPKNLISINKSETGGLSGPPVKPFSLKALQ
TLRAHLPASIPLIGCGGIVTGKDALEYARAGASMVQVYTGFGYDGVGTCRRIKDQLVDEL
AKDDKTWQQVVDDAVSRSSWKEPKPKEPSVQQLIAEAEELKTMLDKLAKSMV
>A0A072PFF9
MRPLLKGLLPRASRAQLAASTRFSQVSISRPSIRRSASTDQQAAPTASRLLNFFYGTTLV
LGLGIVYVYVTDTRASIHRYVVIPALRLIYRDAEEAHHAGNHLLKSLWDFGLHPRERGDP
DGRKDLETEVFGQILRNPLATSAGIDKHADIPDALFAIGPAVIEIGGTTPLPQNGNPQPR
VFRLTSQQALINRYGLNSEGADHVAMRLRNRVRKFAQELGLGHDEVAEKAVLDGIAGVPP
GSLTPGKLLAVNIAKNKITPEDDVEAVTRDYVYCVDKLGPYADILVVNVSSPNTPGLRSL
QQSDKLQQILTGVVKAAHSVERRTKPKIMVKVSPDEDTDEQVSGICEAVWASGVDGVIVG
NTTNKRPETLPHLKKFSPLEEQHLLERGGFSGPHLFDRTVSLVKKYRKLLAERPTQLQPP
EKTPSALEAEVKHIEASIPASIGPAPSSGPDPVVGSVDTGIIPLRNPSEKSESEKQPLIS
LPDHRFYDKAEAEPIRLASTSDSLTDPTRLAGERVQLQASQEALDRVPPQTEREATDRAS
QDPQLDSTDQAKVIFATGGITNGKQALEVLDAGADVAMIYTALVYGGVGTISRVKDEMRE
EIQRQGKEKRIAREKS
>A0A074X035
MRGQLQWSRAQAARNAVQFHARPTFRQFQQVRHASSELKKEVARNEIVGDARSGFTRIKN
LLVGTSILAVLGFGYLYVTDTRATFHQWLVPRVLRTIYPDAEDAHRAGNKALKALYSVGL
HPRERGNPDLNGDLKVEVFGHVLDNPIGTSAGLDKNADIPDVVLGFGAGIVEVGGITPRP
QEGNPKPRVWRIPSQNAVINRYGLNSEGADSVATRLRQRLREFAYALGLGLDPVAEQSVL
DGHAGVPPGSQMPGRLLAVQVAKMKVTPDNDIDAIAQDYVYCVNQLAKYADILVVNVSSP
NTPGLRNLQQAAPLTKILTAVVDAAQATDRKTKPAVMVKVSPDEDSDEQVSGICGAVWAS
GVDGIIVGNTTNKRPDPLPLGYQLSQKEQNILLETGGYSGPQLFERTVALVKKYRTTLDK
GPNESKPKSESETKAEPKKIEAPKQPEKSEFQLETEAMKAKIRQQLQQKSDSTKSAAPNS
LDAETKSAIESSANSLSTPAQLPTKEKVIFATGGITNGKQALEVLNAGASVAMVYTAMVY
GGAGTITRIKQEMREEIHGEEKKLPSSKPRDER
>A0A075JIZ2
MNFDLDAVRRAALTHGYEKALRPALFRIGGGDAEAAHHATITAMAQLGALPGNGLAVDAL
GAALGGPSSPVTLAGIRFPGRVGLAAGVDKDGVAVTSWQALGFGHVEVGTVTAHPQPGNP
TPRLFRLKASEGIINRMGFNNAGSEALADTLSAARATGTLKIPVGVSLGKTKTTAVEEAV
GDYLTSLGRLSGLADYFAVNVSSPNTPGLRSLQDKAPLLELLQAITTREAHLAQQRGARP
TPVFVKIAPDLTEDALEDVLDVAHGAGVAGLIATNTTLTRDGIARADQPLAAEAGGLSGA
PLTRRARAVVAFLSARTQLPIIGVGGVMTADDGLALVDAGADLVQVYSGFIYRGPALVRD
LNAALRARHA
>A0A086SXJ2
MSASLLRSRFATPGIGLRAAPPRSRLVPPQRRHASSSTSSSSTTGSNAKLALYGGALAAS
LYVTYLYATDTRASFHRWIVPRLIRTVLPDAEDAHHAGTRALEALHALNLHPRERDTALV
AGAPELRVSLFGTELNNPIGISAGLDKDAEIPDALFALGAGVVEVGGCTPMPQPGNPRPR
VFRVPGLDGMVNRYGLNSRGADDMAVRLRDRLRRFARSLGVTEQDVLEGKVGGVPPGSLT
RGRLLAVQIAKNKDTDPSDERAVAEDHVYCVKRLARYADILVVNVSSPNTPGLRDLQATG
PLTRLLSAVVDEAARTPDRKERPKVMVKVSPDEDDDHQVEGIVTAVTNSGVDGIIVGNTT
KRRTGLAAPGVRLTAKDQKALAEEGGYSGPELFDRTVKLVGKYHKTLQSERLKSGGAEKV
LFATGGITNGEQALKVLNAGASVAMVYTGMVYGGAGTVTRIKGEMRDAAKSQSGEEHSLH
VSW
>A0A0A1TQ92
MLRLAWLPKIHSVPTPTLYARALSGPSTYHDLPASSNLSFFVLTRLDLTAQQAQLSTIRA
LCTTSAMSTFIMRQRLASSGLHQAALRPRVPKVQAASARFASSSSGGSMALGRGKAALYG
TVLAAATYAGYLYITDTRGFIHQYVVPPILRTVLPDAEDAHHFGTSVLKLLYEFNLHPRE
RQGLSSTSAESKLTTQVFEHQLNNPVGISAGLDKDGEIADVLFALGAGVVEIGGITPLAQ
EGNPKPRVFRVPGLEGMVNRYGLNSRGADDVAIRLRQRLRTYARSIGATEQDVLDGKAGV
PPGSLREGRILAVQIAKNKETSEKDAANDYVYCVRRLAPYADVLVVNVSSPNTPGLRDLQ
ATEPLTKLLTAVVEEARKTDRKTKPRVMVKVSPDEDDDVQMEGVVEAVNRSGVDGIIVGN
TTRRRAEVVPEGTRLTAREKKNLMETGGYSGPAMFSRTLDLVGRYRKMLDSYAMSIDAKG
EPKVLFATGGITNGEQALQVLNAGASVAMVYTTMVYGGAGTVTRIKGQMEKAL
>A0A0A2LAI4
MACNSATMAWRASVRARALPTSRLTQRPSALLPKRAHRYPGASRYASDSAASAPAEAAKD
TVKEATKEAAKEIPRKAGRGSKKALYGASLAFTLLVGYIYGTDTRASIHRYGVVPLIRLL
WPDAEDAHHSGVENLKMLYQYGLHPRERGDPDRDGALATEVFGYTISNPIGISAGLDKHA
EVPDALFDVGPAIVEVGGTTPLPQEGNPKPRVFRLPSQHAMINRYGLNSKGADHMAKVLK
QRVADFAYAAGFGLHEQSAQRVLDGEANVPPGSLIPGKLLAVQVAKNKLTPDGDIEAIKR
DYVYCVDRVAPYADILVVNVSSPNTPGLRDLQAAAPLTAILTAVVASAKNVERKTKPYVM
VKVSPDEDSHEQISGICEAVWNSGVDGVIVGNTTNRRPDPVPQGFVLPAEEQKTLKETGG
YSGPQLFDRSVALVARYRALLDQGPPSATDSDKSVEVSNLPRKVIFASGGITTGKEAREA
LKAGASVAMMYTGVVYGGIGTVTRVKQELREELQKK
>A0A0C2TQD5
MSFAHRVAAKRLAFLRPSRTLFTSSTPRSPARTALYATVFTVSAGLFAVYYFDARSALHR
YVLNPLLRNTTDAESAHKFALKVLKSGLAPRDPLPDDKRLAVRLWDQEISNPVGLAAGFD
KEGEAIDGLYNLGFSWVEIGSVTPNPQPGNPKPRVFRLTEDEALINRYGFPSQGHLSVLG
RVRGRLPSFLPSTDTASLRPNSILAVNLGKNKTSPVESIDDYIKGVRAFGPYSDVLVVNV
SSPNTPGLRGLQNKELLEKLLNGVIQARNELPVSAITAKRPKLLLKIAPDLDEAQLSDIA
NVVQKSGIDGVIVSNTTIERPKTLKSPNKGETGGLSGAILKPIALDTLRTLRGLLPSSIP
IIGCGGIRSGADALEYAKAGACMVQVFTGFTYEGVGNCRRIKDELVQELAKQGTTWQAVV
NEAVDGLSAKEKPTTVDSAVKQLMHEARELEGLLNQLEEKISQ
>A0A0C2X6H1
MSLFFRTPSARVVRLARTRQYATGTQEIESSLGTSIRTALYATGFVVGATAFAVYYADSR
SAIHRYVIPPLSRTLFDGETAHKFALRALSSGLSPRDQGTDDERLRVELWEDVLANPVGL
AAGFDKDGEAIDGLFNLGFGWVEIGSVTPKPQPGNPTPRVFHLAEDRAVINRYGFPSKGS
TAVLTRLQARHQSHDSTVEHNQSLRPAKYLSINLGKNKTSAPDSLSDFLLGVRTFGPLAD
VLVVNVSSPNTPGLRSLQSRGMLIELLGAVKRERDGLHLNRRLPKLLVKIAPDLSNEEIS
DVAEAVRETGIDGVIVSNTTIQRPNTLKSRNKGETGGLSGPPLKSLTLNALKTLRPLLPA
SVPIIGCGGITTGADAVEFAKAGASTIQLYTSFAYEGVGTPRRVKDEITQILRDSNQTWM
DLVKEGQKLAWSPKGHKNDAPSLDVEIESALQGGASKFAAMGEQLISILKAEGKEASDKV
>A0A0C2YVC4
MPILQHGIPQKLSRNSLARASKASRSTRHLFTQSTPAQRTPIRTGLYTTAFVLSAGVFAV
YYFDARSALHRYILTPILRNAFDVETGHKIAVKALKSGLAPRDPVGDDERLKSRIWGEAV
SNPIGLAAGFDKDGEAIDGLFDLGFSWVEIGSVTPNPQPGNPRPRMFRLDEDNAVINRYG
FPSQGHSSVLSRIRARIPNFFSRPPERAALREGAVLAVNLGKNKESPADSIDDFVSGVRA
FGPFADVLVVNVSSPNTPGLRGLQNRDVLEKLLAGVTKARDDLEPSVLTSRKPKIVLKIA
PDLEESQIIDMAEVIRNSKIDGVIVSNTTIQRPKTLINSNKTEMGGLSGPPVKPFSLKAL
QSLRANLPASIPLIGCGGIVTGKDALDYAKAGATMVQVYTGFGYDGVGACRRIKDQLIDE
LKKEGRTWEQVVNEAVEKLSWTEPEPVKKGEASIKQLIEEAEELKSMLDKLGDRMET
>A0A0C3AC05
MASLLLGSIGRQQILRFRGVSQQHPIFHRKNFSSSSSPLSRIRTSYYTALFAISTGLFAA
YYFDARSAIHRYVITPILRHTFDAETGHKIAVKVLRSGLAPRDLVKDDDILQSEIFGLEV
SNPVGLAAGFDKHGEAIDGLFNLGFSWVEIGSVTPKPQPGNPRPRVFRLPADAALINRYG
FNSEGATAVLARLRQRIPAFNGISESSTGSLRPGAVLAINLGKNKVSPADSSEDFITGIK
TFGPYADVLVINVSSPNTPGLRGLQNRELLESLLTDAVKARNELPPSLVATRRPRLVLKI
APDLEESQLTEMAEVIRDSDIDGVIVSNTTVARPSTLNDSNKGEIGGLSGKPLKPLTLRA
LKTLRAHLPASTPIIGCGGISSGADALEYGRAGASFVQLYTEFGYDGVGACRRIKDELVS
LLRAEGKTWHNVVQESVQTLSLQGSPQPARGGEATIEKLIKEAEELKSLLDKLGEKFSES
L
>A0A0C3DX93
MRAASTSSNTTSSSTRISNLLYGTSITLFLVAGYYYATDTRASVHRWLVVPALRWLYPDA
EDAHHVGINALKRLYSLGLHPRDRVSDSKGVDLSVEVFGRRLSNPIGISAGLDKSAEIPD
ALFALGPAIVEVGGITPVDQPGNPRPRLFRLPREEALINRYGLNSQSAWEVAVALRERVR
SFAYRWFRGRKDADEFILSGGAGVPPGSLTDGKMLIVQVAKNKQTKDDDIAAVTNDFVMA
THELAPYADVISVNVSSPNTPGLRTLQRVEPLTRILQGVVDAARSVNRTSPPKVMVKVSP
DEDTDEQIQGIIDAVWRSGVDGIIVGNTTKRRSDLVSGDMTVRERQILDEEGGYSGPKMY
ERTLSLVKRYRNLLDHAPSPSKENDMAKSTGGVPTGDEPGSNVVEKVLSTKNSAASLDGH
NEARREPKVIFATGGVSNGKQVLELLNAGASVVQVYTAVIYGGVGTITRIKKEMRDEISR
K
>A0A0C3FTF7
MATLRLATTRRLLETPQRKGFVPSRGLFGSNKSAPSQSPILTGFYRTVFVLSTGLFAVYY
FDARSAIHRYFLTPVLRYALDAETSHKVAVKVLRSGLGPRDPVPDDEKLKSEIWGQKISN
PVGLAAGFDKDGEAIDGLFDLGFSWVEIGSVTPKPQPGNPRPRVFHLPDDSALINRYGFP
SQGHASVLSRLRARIPSFFSLDDDSSAALRSGSLLAVNLGKNKTSPAESIDDFVSGVRTF
GPYSDVLVVNVSSPNTPGLRGLQNRQLLEELLAGVTKARDQLAPSELTSRRPRLVLKIAP
DLDDSQLIDIADVIKNSGIDGVIVSNTTIRRPSTLVDSNKSETGGLSGVPLKEYSLIALQ
TLRSHLPASIPLIGCGGICTGADALEYAKAGASLVQVYTGFGYDGAGACRRIKDQLVEAL
EKEGTTWGEVVKRAVNELSAQPSEQKGKSVRVIPDEGSVKQLIEEAEELKILLDRLGEKM
GDGPVEAIGSAMLSAAS
>A0A0C3N2X5
MASLPLRSIRHQHTLRQGFTFHRQSVFQRRPFASSSSQSASPRSPLRTASYTVLFAVSAG
LFAAYYLDARSAIHRYVLTPVLRYTFDAETGHKIAVKVLRSGLAPRDIVKDDDVLRSEIL
GFEVSNPVGLAAGFDKDGEAIDGLFNLGFSWVEIGSVTPKPQPGNPRPRVFHLPADSALI
NRYGFPSQGAAAVVSRLRARIPTFYDANEKSTSALRSGAVLAINLGKNKTSPADSSEDFV
SGVNAFGPYADVLVVNVSSPNTPGLRGLQNRELLESLLKDVVGARNALEPSPVTSRRPRL
VLKIAPDLEESQLAEMAEVIRSSNIDGVIVSNTTIARPSSLTDQNKAETGGLSGKPVKPY
TLRALKTLRAHLPASIPIIGCGGISSGADALEYGRAGASFVQLYTEFGYDGVGTCRRIKD
ELVSLLKREGKTWGDVVNESVARLSWKEPNPPLPAPVREGEATVGKLIEEAEVLQSLLNE
LGEKMSGSAEP
>A0A0C3PG64
MTLLRLAQVSRLGRTLRSGALRVRHASTTTPSSPLRTGLYTTLFVVGTGVFAAYYFDSRS
GVHRYVLTPLLRHLVDAETGHKIAVKVLRSGLAPKDTQPDDQVLAFELWGKRLSNPIGLA
AGFDKHGEAIDGLFDLGFSWVEIGSVTPKPQPGNPLPRVFHLPADLGLINRYGFPSDGHT
MVVNRLQERIPPFHDYDENTPASLRPGALLAVNLGKNKSSPPDAIKDFVSGVHAFAPYAD
VLVVNVSSPNTPGLRGLQSRALLQELLSGVTQARDEATASVAPARKPKLLLKIAPDLTSD
EVTDIAIAVRNSGVDGVIVSNTTVQRPPSLTDAHRAETGGLSGAPLKPAGEGTVRQLVAE
AEELRRLLDEFGAREGADAEEVRRPGGETPAVVA
>A0A0C7N310
MSARLISGRGFPRPPNFFLRNTGLPLKSGFNPAKFILYTAGLVGGGFAGLYLINSRSAIH
EYLFCPVLRLLTPDPEKGHQVGIFLLKWGLTPKLLFDYDDPVLRVNVFNKNLSNPVGCAA
GLDKNGDAIDGILQSGFAYHEIGSITPLPQPGNARPRFFRLPQDDAVINRYGFNSDGHDS
VFSTVTERVNKYLYSYFSKDSKIENLSLHQGKLLGINLGKNKTGDEVTDYLKGVEKFHSL
ADILVINVSSPNTPGLRDLQSESKLADLLSQVVNKRNSLVNSGNSLGANVHKPPILVKIA
PDLTEPELQSISEAARKSKVDGIIVSNTTIQRPSSLITKDEDLKSQVGGLSGKPLKELSL
KALRTIYKYTKDSDLVLIGCGGISSAQDALEFGRAGATFVQLYTSFAYKGPGVVAKIKDG
LTEELKKEGKTWMQIIGEDSK
>A0A0C9Y540
MSLYRQSVSRTIARSSLRDFRITPACRLFTRSAPPTRTPIRTGVYATVITVSAGLFAVYY
FDARSALHRYIFTPILRFALDAETGHKFAVKVLRSGLAPKDPVLDDARLKCQIWGQEASN
PVGLAAGFDKDGEAIDGLFELGFSWVEIGSVTPKPQPGNPRPRVFHLPEDSSLINRYGFP
SQGHASVLSRMRSRIPPFTTGPNRASLREDCLLAVNLGKNKESPADSIDDFVTGVRTFGP
YSDVLVVNVSSPNTPGLRGLQNRDLLERLLDGVTKARDELSPSVLIFRKPKLVLKIAPDL
NESELADIADVIRNSSIDGVIVSNTTVQRPKSLVNPNKSEMGGLSGPPVKPLSLKALRIL
RGHLPASTPLIGCGGISTGADALEFAKAGASMVQVYTGFGYDGVGACRRIKDQLVDELGR
EGKTWSEVVNEAVAKLSLKEVKKPTETDQTSAISLLIAEAHELKTMLDKLGDKMGEDAIS
IGKENGLAAAGEAAADTT
>A0A0C9Z3J0
MASLPLRSIRYQHALRHGITHYRQSVLQRRTFASSVPPSISPRSTLRTTSYAVLFAVSAG
LFAAYYFDARSAIHRYVLTPVLRYTFDAETGHKIAVKVLRSGLGPRDVVKDDDVLRSEIL
GFDVSNPVGLAAGFDKDGEAIDGLFNLGFSWVEVGSVTPKPQPGNARPRVFHLPADSALI
NRYGFPSQGAAAVVSRLRARIPTFHDANEASTSALRSGAVLAVNLGKNKTSSADSSEDFV
SGVNTFGPYADVLVVNVSSPNTPGLRGLQNRELLESLLKDVAEARNALEPSPVTSRRPRL
VLKVAPDLEESQIAEMAEVIRNSDIDGVIVSNTTVARPSSLIDSNKVETGGLSGRPLKPY
TLRALKTLRAHLPASIPIIGCGGISSGADALEYGRAGASFVQLYTEFGYDGVGTCRRIKD
ELASLLKREGKTWGDVVNESTVRLSWKEPPAPLPAPVPEGEATIGKLVEEAEMLQSLLDQ
LGKKISESADS
>A0A0D0BUE7
MATIHLRTISFRHALRKQAPHRLPVFARNLTTAASSSQSSARTAVYATVFAASVGLFAVY
YYDARSAIHRYVLTPVLRRTFDAETGHKIAVKVLQSGLGPRDPVQDDERLRSEFWGHELS
NPVGLAAGFDKDGEAIDGILNLGFSWVEIGSVTPKPQPGNPKPRVFHLPDDAALINRYGF
PSQGAASVISRLRARIPKFHETKEDTTAAFKPGSVLAINLGKNKSSPVESPDDFVTGVKT
FGPYADVLVVNVSSPNTPGLRGLQNRELLEDLLTSVTKARDELEPSPITARRPRLVLKIA
PDLEESQIVDIADLIRQSNIDGVIVSNTTISRPASLTDPNKSEMGGLSGAPLKPRALQVL
KTLRAHVPASIPLIGCGGISTGADALDYARAGASLIQVYTGFGYDGVGTCRRIKDELEAL
LRAENTTWKAVVDESVRKLSWTKP
>A0A0D0E1Z7
MAGLSLKSPGLQHILRRKASLYQLPGLQRRTFASSSSSAAFPIRTAGYTVLFALSAGLFA
SYYLDARSSIHRYVLTPILRHTFDAESGHKIAVKVLRSGLAPRDPLKDDDALRSKVFGQY
ISNPVGLAAGFDKDGEAIDGLLNLGFSWVEIGSVTPKPQSGNPRPRVFHLPADSALINRY
GFPSQGASAVISRLRARIPKFHEPHDSATASLRPGSVLAINLGKNKTSAVESSEDFVTGV
KAFGPYADVLVVNVSSPNTPGLRGLQNRELLESLLADVVKARDELEPSPITSRRPQLVLK
IAPDLQETQIIEMAEVIRHSDIDGVIVSNTTIGRPASLIDQNKTEMGGLSGKPLMPYSLQ
TLKTLRVHLPSSIPLIGCGGITSGADVLEYARAGASLVQIYTSFGYDGVGTCRRIKDELV
SLLKAEGKTWSGVVDEAVQALSWKEPKQPAPVQAGEATIGKLIEEAEELKLLLDRLGEKL
G
>A0A0D1DYC9
MLASRSIRAFAAPMRTSAIATRSLQTAPTRPRSLLASPTMSSSPLVAGAVPAQAGRRNLF
TRAPPTPLARTKQLIYLVFAIAAGTLGIAYYADSRSAIHRWIAVPALKAFLDPESAQKLA
VKMLETGLAPRDLVDDDAVLETELFGRKLSNPIGLAAGFDKQAEAIDGLLDLGFGFIEIG
SVTPEPQPGNPQPRYFRLIEDNACINRFGFNSEGHNVILSRLRDRIRRWLLHSSSVANLQ
DALLASPDSASVNARQLIATHPKSTSAFVDATDLPRSLRPAKMLGINLGKNKTSNEESVD
DYVKGVERLGPYADMIIVNVSSPNTPGLRRLQRRGVLEDLLTQVVRARDGMVESHLRFSD
KKVAVPLLVKIAPDLSEEELHDVADAALKSGIDGLVISNTTISRPASLRSSEHVRETGGL
SGAPVKPLALKALTTVHKRLQGKLPIIGCGGISNGQDALDYAKAGASAIELYTSFGYQGV
GLPRRLKDELVELLKAEGKTWQQVVGSGLDLTKISIATPNAETPTGLHPGSDAAFQKSVA
GVKLELNGLRNKLGLNPTLTKENLRSFLPSRESDASYYDLIEKAHSALGLEFAAGENSNV
SAPSSTAPSSQPLPTAGERHVQTANQLLQDPQVPTVTVVTNDKTKKVFGETTSGKVLEAN
ENAANRDFAKIDKVRVV
>A0A0D1WKL5
MRSTLPRSLLRASRPKVGGHSALARPQFTRPTFQRRASTATEAPAATSRLVNFFYGSTLL
LGLGIAFVYVTDTRASVHRYIVIPALRFIYRDPEDAHHAGNHILKTLWDIGLHPRERNDL
DSAKDLQVEVFGHTLRNPIATSAGIDKHADIPDPLFAIGPAIVEIGGTTPVPQPGNPKPR
VFRLTSQNALINRYGLNSEGADHVATRLRNRVRKFAHSLGLGHDEMAERAVLDGMAGVPP
GSLTPGKLLAINIAKNKTTPEDDVDAVTRDYVYCVDKLGPYADILVVNVSSPNTPGLRSL
QQSDKLQKILSGVVKAAGAVQRTERPKVMVKVSPDEDSDAQISGICEAVWASGVDGVIVG
NTTNRRPEPLPHLHAFSPLEQQHLLETGGFSGPHLFDRTVSLVKKYRKLLTEKPVDFQPL
EQKQGALEAEAERVVQAQLDSNDQAKVIFATGGISNGQQALQVLNAGADVAMVYTALIYG
GVGTISRIKDEMREEMRRKAPA
>A0A0D1X9G2
MKHSATRLLWRASRPRITAHTSLPRPQFVTPALRRHASTSENASNASSRIVNFFYGTTLV
LGLGIIYVYVTDTRASAHRYIVIPALRWFYSDPEDAHHVSNQTLKSLWDFGLYPRERGDP
DQKKDLEVEVFGRLLRNPIATSAGIDKHADIPDPLLAIGPAIIEIGGATPNPQSGNVKPR
VFRLTSQEAMINRYGLNSEGADHVAMRLRDRVRKFAYRLGLGHDEVAEKAVLDGIAGVPP
GSLTPGKLLAVNIAKNKITPEDDVDAVTQDYVYCVERLGPYADILVVNVSSPNTPGLRSL
QQGDKLKKILDGVVTAAHSIDRRTRPAVMVKVSPDEDSDEQIAGICEAVWETGVDGVVVG
NTTNRRPEPMPHLRNLTPLEEQHLLETGGFSGPHLFDRTVSLVKRYRKLLTEKPAGSEPS
TATTPSKPSALRAEAEKIKDALSSSLQDLSSSSTPSSSSSEPDPLATSVDTEVIPRPPLE
SSDSGKQPLFSLPKERFYDQSKEEQDTLGDSREPTKEPPIQPQDERDRLKAISEAIERLP
PREQREALEKLETPIHLPHNDQPKIIFATGGITNGKQALEVLNAGANVAMIYTALVYGGV
GTISRIKDEMRDEMRRLVEEKR
>A0A0D2A914
MTLRHPAIGPLLGSARPRCGDKTTRMIRYASSEAAKPSNRARNFLYGTGTLLAVSLGYFY
LTDTRASVHQYLVPPLIRKLFPDAEDAHHFGTAALKELYTLGLHPRERGSNSESNSNKLA
VEVFGEILSSPVGISGGLDKGAEIPDALFAIGSGVVEIGGVTPLPQPGNPRPRVFRVASQ
DAIVNRYGLNSEGADVVAIRLRQRVREFAYQHGFGIDEIAEEIVLNGGAGVPPGSLIPGR
LLAVQIAKNKLTPDNDLDAVVQDHVACVEKLAKYADIITVNVSSPNTPGLRSLQSKEPLT
RILSAVVESANSIDRKTKPMVMVKVSPDEDSDSQIRSICDAVWESGVAGVIVGNTTLKRP
DPIPSGYLLPPKDAQALLETGGYSGPQLFDKTKQLVAKYRKALDDGPSEDPSSLPKGAPV
MTPSQTDAPSVFDPAMSPSEPDAGLLQPQSDRSTLTGRSKALSSPPKVIFASGGITNGEQ
ALEVLNAGASVAMCYTAVVYGGVGTISRIKEEMKEKISGNR
>A0A0D2BP26
MKLPTSRVFFRPPPGRVIARPTFAKPQFTAHSIRRHNSTAQTGSTGGSRLLNFVYGSTLV
LGLGIIFVYVTDTRASVHRYVVIPALRWIYPDPEEAHHAANQVLRSLWDFGLHPRERGDP
DKVGDLEVEVFGRIIRNPIATSAGIDKHADIPDPLFASGPAIVEIGGTTPLPQPGNDKPR
VFRLTSQQAIINRYGLNSEGADHVAMRLRDRVRKFAYRLGLGHDAAAEHAVLDGIAGVPP
GSLTPGKLLAINIAKNKTTPEDDVDAVTKDYVYCVNTLGPYADILVVNVSSPNTPGLRSL
QQGDKLQKILTGVVDAARLVDRKTRPAVMVKVSPDEDSDAQIAGICDAVWAAGVDGVIVG
NTTNLRPAPIPHLGNLSPLEEQHLLETGGFSGPHLFDKTLSLVKRYRKLLEQKPVELEPV
PQPPSALQAEAAKIKNELASESGPKEDSTPDTVTTSVDTGVIPPTPVAEEMSSEKQPLFK
LPQERFYDKPQEDQDSLEGVNSAPVDSPGEQQSQTERLRAIQAAIERLPPRDQRDALENL
EEPIHLASNDEPKVIFATGGITNGKQALDVLNAGASVAMVYTALVYGGVGTVSRIKDEMR
TEMRRQAEERRSKSQK
>A0A0D2D9E3
MRHSAARLLLRASRPRLPAHPSPIQPRISNLPVRRHASTSEERPNFTSRLVDVLYGATLV
FGLGIVYFYVTDTRASIHRYVVIPALRLVYRDPEEAHHVSNGILKSLWDFGLHPRERGDP
DQKHDLEVEVFGQRLRNPIATSAGIDKHADIPDVLFDIGPAIIEIGGTTPLPQEGNAKPR
VFRLTSQQAMINRYGLNSEGADHVAMRLRNRVRRFAHSLGLGDDEIAEKAVLDGIAGVPP
GSLIPGKLLAVNIAKNKFTPEDDVEAVTNDYVYCVDKLGPYADILVVNVSSPNTPGLRSL
QQSDKLRTILSGVVNAARSVERRTRPYVMVKVSPDEDSESEIAGICDAVWAAGVDGVIVG
NTTNRRPEPLAHLKNLSPTEEQNMLEKGGFSGPHLFERTVDLVKKYRKLLVEKPASIDTS
NTPTTRKGALEAEADRIKAALAPNAEESSPAGTPVPGSDKITASVDTGVVPISGMLEQNA
ADKQPLISLPDERQYDKPQPETENPEVEEAPALDLESRSAEEKKQLRSIQAAIERLPPRA
QRDALDRLESGPAHLESIDQPKVIFATGGITNGKQALEVLNAGANVAMVYTALVYGGIGT
ISRIKDEMRKEIKRQDQEKRSNAQN
>A0A0D2DXN9
MVRFSVRQGAARELLRSLEARRPPRSSPCLSRTAVISLSKRPRGSLTFTFGHVRSSTNVF
RRHASTSTETPPKPSRLLDFLVGATLVLGAGIVYFYITDTRASAHRYIMIPALRLFYPDP
EDAHHAGNYILKALWDFGLHPRERGDSDANKDLEVEVFGQLLRNPIATSAGIDKQAEIPD
ALFEIGPAIVEIGGTTPMPQDGNEKPRVFRLTSQQAMINRYGLNSEGADYVAMKLRNRVR
RFAHSLGLGQDEIAEKAVLDGIAGVPPGSLSPGKLLAVNIAKNKSTPENDVEAVTKDYVY
CVEALGPYADILVVNVSSPNTPGLRSLQEGEKLKRILSGVVEAAHKVERRTRPFVMVKVS
PDEDSDEQIAGICDAVWASGVDGVVVGNTTNRRPKALAQFKSYSPVEQQNMLERGGFSGP
HLFERVTALVKKYRKQLAEKPPSIQTSDSRTARKGALEAEADAIKASLAAESTNTRAETL
PGTDSDKVTASVDSGVIPVNGIVQDGASAEQPLINLPTERLFDKSPAGDDNTVEEIAAPD
PSVRDAVESRQLRSIQEAIERLPPKAQRDALERLESAPPHQDLLDQPKVIFATGGITNGK
QALEVLNAGANVAMVYTALVYGGVGTISRIKDEMREEMKRQSQGKRTAVSK
>A0A0D2DY26
MKLPTSRLLFRPHQGRVFTRPTFAKPRFAAHSIRRHNSTAQTASTGGSRILNFFYGSTLV
LGLGIIFVYVTDTRASVHRYVVIPALRWIYPDPEEAHHAANQVLRSLWDLGLYPRERGDP
DKAGDLEVEVFGRMIRNPIATSAGMDKHADIPDPLFASGPAIVEIGGTTPLPQSGNDKPR
VFRLTSQQAMINRYGLNSEGADHVAMRLRDRVRKFAYRLGLGHDAAAEQAVLDGIAGVPP
GSLTPGKLLAINIAKNKITPEDDVDAVTKDYVYCVNTLGPYADILVVNVSSPNTPGLRSL
QQSDKLQKILTGVVDAARSVDRKTRPAVMVKVSPDEDSDAQISGICDAVWAAGVDGVIVG
NTTNRRPGPMPHLGSLSPLEEQHLLETGGFSGPHLFDRTLSLVKRYRKLLEEKPAELEPV
LHSPSALQAEAAKIKDELASASGSKEDSTPDSVTTSVDTGVVPVTPIAEETSSEKQPLLK
LPQERFYDKPQDEQDSLVGVNAEPVDSSDQQESQIERLRAIQAAIERLPPREQREALEKM
EEPIHLASNDEPKVIFATGGITNGKQALDVLNAGASVAMVYTALVYGGIGTISRIKDEMR
AEMRRQTEERRSNSQE
>A0A0D2EM06
MKGPATRLILSAQRPRVFTRPSFATTPFTTPSVRRYASTTGTPASGSSRVLNFFYGSTIV
LGLGIIYVYVTDTRASAHRYIVIPALRWFYPDPEEAHETANQVLKSLWDFGLYPRERGDP
DQIGDLEVEVFGRTIRNPIATSAGIDKHADIPDPLFAVGPAIIEIGGTTPMPQSGNVKPR
VFRLTSQQAMINRYGLNSEGADHIAMRLRNRVRKFAYRLGLGQDEVAEKAVLDGIAGVPP
GSLTPGKLLAINIAKNKITPEDDVDAVTKDYVYCVDTVGPYADILVVNVSSPNTPGLRSL
QQSDKLQKILSGVVKAAHSVDRKTRPAVMVKVSPDEDSDAQISGICDAVWAAGVDGVIVG
NTTNRRPEPLPHLKNLSSLEEQHLLETGGFSGPHLFDRTVSLVKRYRKLLMERPPTDERV
PQAPSALQAEAQKIKSALETPSGSAPSTSPDAVTASVDTGVIPAQPMPEQTNSEKQPLFN
LPKDRFYDKPLEEQDNIDNSNAAFPEKPSAQPVDEVGRLQAIQEAIERLPPREQRDAFDK
LETPVHLASNDQPKVIFATGGITNGKQALEVLNAGANVAMVYTALVYGGVGTVSRIKDEM
RAEMRRQAAEKYPNVLGDAVKTP
>A0A0D2FFC7
MRHSTTRLLFRASRPRLPAHPLLIRPRVFNPPLRRHASTSQEKPSRLVNVLYAATLALGL
GIIYVYVTDTRASIHRYVVIPALRLVYSDPEDAHHAGNRILKSLWDFGLHPRERGDPDQN
HDLEVEVFGERLRNPIATSAGIDKHADIPDVLFDIGPAIVEIGGTTPLPQAGNDKPRVFR
LTSQQAMINRYGLNSEGADHVAMRLRNRVRRFAHSLGLGDDEIAEKAVLDGIAGVPPGSL
TPGKLLAVNIAKNKVTPEDDVEAVTNDYVYCVEKLGPYADILVVNVSSPNTPGLRSLQQS
DKLRTILSGVVDAARSVQRRTRPYVMVKVSPDEDSESEIAGICDAVWAAGVDGVIVGNTT
NRRPEPLAHLKKLSPLEEQNMLERGGFSGPHLFEKTVDLVKKYRKLLVEKPASVDTVSNP
STRKGALEAEADRIKSALASSPEEPSLANIPSPTSDKITASVDSGDVPASGMLQQSGADK
QPLLTLPSDRQFDKSQPETENAEEAEVAAPDAEVRLAEEKKQLQSIQEAIERLPPRAQRD
AFDRLEIDPAHLESVDQPKVIFATGGITNGKQALEVVNAGANVAMVYTALVYGGAGTISR
IKDEMRQEMKRQDQEKRSKAQN
>A0A0D2FKG1
MKHAATRLLLRAPHPRVPIHSPPFRPRFANPPIRRHASTSEAPPSFTSHLLNGFYGATLI
LGLGIIYVYVTDIRASAHRYIVIPALRLVYRDPEEAHHAGNRILKSLWEFNLHPRERGDP
DRYNDLEVEIFGHMLRNPVATSAGIDKHADIPDPLFAIGPAIVEIGGTTPLPQEGNAKPR
VFRLSSQQAMINRYGLNSEGADHVAMRLRNRVRKFAHSLGLGDDEIAEKAVLDGIAGVPP
GSLIPGKLLAVNIAKNKFTPEDDVEAVTNDYVYCVDKLGPYADILVVNVSSPNTPGLRSL
QRSDKLQTILAGVVKAAKSVDRRTKPVVMVKVSPDEDSDAEIAGICDAVWATGVDGVIVG
NTTNRRPASLPHLKDLSPREERHLLEKGGFSGPHLFDRTVSLVTRYRKLLAEKPAPAEAI
EKPPSPVATEAEKIPVSLEASSEAPSTLGPNSVAISADTDVTPPRDILEKDDSTEADQTP
PGESDEAGSSPLAPPVGERERLKSIQAALERLPPRARPDAMAALETAVHSDSIDQPKVIF
ATGGITNGKQALQVLNAGASVAMVYTALVYGGIGTISRIKDEMREEMKRQAEEKRPKAKE
>A0A0D2KCX0
MKHSAARLLLRAPRPRLPAHPSLIRPRVFNIPLRRHASTSEERPTFTSRLVDVLYGATLV
FGLGIIYFYVTDTRASIHRYVVIPALRLVYRDPEEAHHAGNAILKSLWDFGLHPRERGDP
DQQHDLEVEVFGQRLRNPIATSAGIDKHADIPDVLFDIGPSIIEIGGTTPLPQEGNAKPR
VFRLTSQQAMINRYGLNSEGADHVAMRLRNRVRKFAHSLGLGDDEIAEKAVLDGIAGVPP
GSLTPGKLLAVNIAKNKFTPEDDVEAVTNDYVYCVDTLGPYADILVVNVSSPNTPGLRSL
QQSDKLRKILSGVVNAARSVERRTRPYVMVKVSPDEDSESEIAGICDAVWAAGVDGVIVG
NTTNRRPEPLTHLKSFSPVEEQNLLQKGGFSGPHLFERTVDLVKKYRKLLVEKPASVDAS
NTPTIRKGALEAEADRIKAALDSSPEEPGPADIPISGSDKITASVDTGVVPASGMLEQDS
ADKKPLINLPGDRQYDKPPAETENPKVADVPAPDAEERLAEEKKQLKSIQEAIERLPPRA
QRDALDRLEAVPAHLESIDQPKAIFATGGITNGKQALEVLNAGANVAMVYTALVYGGIGT
ISRIKDEMREEMKRQDQEKRSKAQN
>A0A0D2L8S1
MPLLHPHLPRTLLRARATRQLFTKSAPAPRNPLRTGLYTTAFVVSAGLFTVYYFDARSAL
HRFVLTPLIRNVFDAETGHKLAVKTLRSGLAPRDIVADDERLRTALWGEAISNPVGLAAG
FDKDGEGIDGLFNLGFSWVEIGSVTPKPQPGNPKPRMFRLEEDGAVINRYGFPSQGATSV
LARLLARIPSFGANTERAALRDDAILAINLGKNKESPAESIDDFVAGVRTFGAYADVLVV
NVSSPNTPGLRGLQNKDVLEGLLSGVTKARDELPPSPLRPTRPKVVLKIAPDLDEAQIVD
IADVVRKSHIDGVIVSNTTIQRPKSLTSTNKVEVGGLSGPPIKPYSLKALQTLRANLPSS
IPIIGCGGIASGKDALDYAKAGASMVQIYTSFGYDGVGACRRIKDELVDELAKEGKSWGQ
VSAEAIERLSWKEPPAETRDVRQLVAEAEELKVLLDKLGEKMESE
>A0A0D2XWM4
MSAALFRSRAAVSGTRIASSARPAIPRSQLVQRRNASSSSSAGDGAALKLALYGTVGAVA
LYGSYLYATDTRAFFHRWVVPPFIRWAFPDAEDAHHAGTTAMKVTYEFNLHPRERDTTLD
SPELAVNVFGTEVSNPIGISAGLDKDAEIPDVLFELGAGIVEVGGCTPLPQEGNPKPRVF
RVRSLDGMVNRYGLNSRGADDMAIRLRDRLRRFARSLGVTEKDVLNGEANVPPGSLRKGR
LLAVQIAKNKETDERDEKAIADDYVYCVRRLARYADILVVNVSSPNTPGLRDLQATEPLT
RLLSAVVDEAAKTDRKQRPKVMVKVSPDEDEDTQMEGIVEAVHRSGVDGVIVGNTTKRRD
GVVPEGIKLTAQEQKNLMETGGYSGPAMYSRTLDLVRRYRKLLDSRSFAATAGSPQKVIF
ATGGITNGEQARNILNAGASVAMIYTAMTYGGAGTVTRIKRELKDGGKN
>A0A0D5YQL2
MYKFFLRPLLFLLDAETAHHVTFFAIRLLSKLGITSLFRKICVVEDPRLEREVFGLRFKN
PVGLAAGFDKDAKLYNELSDFGFGFVEIGTLTPKPQPGNPKKRLFRLKEDKAIINRMGFN
NSGVFDAVERLKKEHRVLIGGNIGKNKVTPNEEAAKDYLICFDALFEHVDYFVVNVSSPN
TPGLRELQEKEPLMELLKIMKRENKKYAAKFKTAEKPILLKIAPDLSEEQLMDIIYIVKA
TQLDGVIATNTTIERKGLKSHLTLAEEKGGLSGKPLAQRSTEVIRFLAEKSNKAFPIIGV
GGIHSPEDALEKLDAGADLVQLYTGFIYEGPSLVKKINKSILERA
>A0A0D6N6Z3
MSSLASLSLPFLRKLDPETAHELALDALMLGVSVPIKRPVDDPALATRTLGMRFSNPIGI
AAGFDKNARVMRPLAQIGFGFVEAGTVTPRPQAGNPKPRLFRLTEDRAVINRMGFNNQGI
DRFAVRLARLHRTLPSGRGGGAGAPIGANLGINKTGADPERDYPALIGRVKPYVNYIVLN
VSSPNTPGLRGLQDAARLKGILDAIAERHAERPPLLVKLAPDLENDAIGPIVEAAIAGGA
QGLIVTNTTLARPTTLQSPYKGESGGLSGRPLKPRATEMLKLVAQAAAGRMALVSCGGIE
TGADVLERIRLGANLVQLYSAFAYEGPALVARIKREMLEIMRHEGIEMLDDIRGSAL
>A0A0D6NG04
MSYAAKDQAEFLLFLCACMGQTEFMSSLASLSLPLLRKLDPETAHELALDALMLGVSVPV
KRPVDDPALATRTLGMRFSNPIGIAAGFDKNARVMRPLAQLGFGFVEAGTVTPRPQAGNP
KPRLFRLTEDRAVINRMGFNNQGIDRFAVRLARLHRTLPSGRGGGAGAPIGANLGINKTG
ADPERDYPALVGRVKPYVNYIVLNVSSPNTPGLRGLQDAARLKSILDAIAERHPERPPLL
VKLAPDLENEAIGPIVEAAIAGGAQGLIVSNTTLARPASLQSMFKGESGGLSGRPLRPRA
TEMLRLVAQAAAGRMALVACGGIESGADILERIRLGADLVQVYSAFAYEGPALVNRLKRE
LLDLMHQDGIEVLDDVRGSAL
>A0A0D7BAT1
MFVLRRAALPKGPLFRQHRALATGSTSPTSALRTGVYTTVFALSTGLFAFYYFDARSALH
RYIVTPVLRRVFDAETSHAIALQALRSGLGPRDPAVDEERLKCEIFGQQMSNPVGLAAGF
DKNGEAIDGLFNLGFSWVEIGSVTPNPQAGNPQPRIFRLEEDDAVINRSGFPSQGHMAVL
SRVKARAPSFITEENDRASFRPESMLAVSLGKNKTSPLESINDYVAGVKVFGPYADVLVV
NVSSPNTPGLRGLQHKDLLEALLTGVTKARDAIANKPRLVLKLAPDLDASQISDVASVIR
GSGIDGVIVSNTTLERPASLFNENKKETGGLSGAPLKALSLKVFKALRAELPSTIPMIGC
GGIFTGEDALEYARAGAAMVQIYTSLAYDGPGACRRIKDDIAASLAQTGETWQDVVKKAV
TANSWVPPPPAKEVAASPEWTVKELTAEAEELKKLLEAFEGKHTNDIVQPKSASLISGVP
SSKDSTDATVKQLVAEAEELGKALQSFERKTKAVADYDEDFE
>A0A0E9NIP4
MSSPRAFRALFRVSIASTARTTQRISQRTLFGRATRPSTPFTRARNAAYGVLTLAGLGVG
AFYATDSRSALWRYAAMPILHLTTDPEQGHWLAIKGLGMGIGPFDRVSDDERLAVEAFGK
KFSSPVSMAAGFDKQAEAIDGLFDLGFSYVEIGSVTPLPQPGNPLPRFFRLPDDKAVINR
YGFNSDGHEAVARRLRDRVRKWVIDTFPSPYNLLSQFPDGAAVADAAGQPRSLRPGKVLG
VNLGKNKTGEEIEDYVKGVRALGAFADILVINVSSPNTPGLRSLQKKEMLASLLTAVVSE
REKLAEPNPRVCVKIAPDLTESDIEDIAWAVKESKVDGVIVSNTTISRPSHLIHHRYVEE
IGGLSGPPVKPLALTALRTLRRHLPKEITIIGAGGISNGKDAVEFARAGASLVQVYTAFG
YEGPGLPRKIKDEILEELGGQRWVDIIGTENAPVLALA
>A0A0F4GXU8
MLNFAKSVIQSFPELQKCSLSTPPTLTDLTTLTMLARHLLRAPAPAALHLSRSFQGSLTR
QWQRNLSTSSVLTRSQLWSSPSAGKTFCRAKSTNSTTPGNTKIEAETAKKIAETAEVETN
FGAATADRAEEAARTVGRSTSSTTPGNTRIEAEAAKRIAETAEGETNFGAATADRAEEAA
RAVETGARDVAGDMKSAKDTVGRELEGAAKNAAESAKSAGRTLERETKAVAEDAAESVEG
AAKTLQRETAGDAEAVQATAQSAARETEAAAKDAADSVEGAAKTLQREATADAESAKHAA
KTAARETESAAKNAARETESAAAEAAETAKTAAQATKDAAVDTARSAADKAETAAKVATY
GTTSAGSKIIAWIYGTGVVLLLSFGFLYVTDTRASIHQYVVVPFLRYVHSDPEEAHHAGI
RYIKALYDFGLAPRERGDTDKKLGDLQIEVFGHVLDNPIGTSAGIDKNAEVPDALFSLGP
AVVEVGGVTPLPQEGNPKPRVFRIPSQNALINRYGLNSEGAEHVAMQLRERVRMFAYHNG
LGLGKEAEDMVLNGEAQVPPGSLVPGKMLLVQMAKNKVTPDGDIEAIARDYTFCVEHLAK
YADVLVVNVSSPNTPGLRDLQAVGPLTRILGAVVDSANACERKTKPKVMVKVSPDEDSEE
QIEGICAAVWASGVDGVIVGNTTKKRPDTIPKGYELPEEEVRLLTEVGGYSGPQMFERTL
SLVGRYRSKLDQGPQDDVEESTPAKKQEKQQPTQSKPKSATPTPPQQSSQTSKLDDIDAS
IQRDAKRMKPDTPEAEQASKQPLIQIPDRHTSTSTAEKAAAGPDSSSAAIPTSGTTPSTP
PKLTAGEEGSTRDVAESALKMVTHTGGTPDQRSEESSASGSSAPAGKKTKATKKEDLQPK
VIFATGGITNGEQCLQILNAGASVCQVYTAMMYGGVGTVTRMKGEMRREMRAQGERKN
>A0A0F6YGF2
MSAARTCARTPKTIAAESVLRRHAALDPSSPPPMLYRWFLRPLLFLLPAETAHHLAFGAL
RFATAIPGVTAVLRALFRPRDPALRVDALGLTFDAPVGLAAGFDKNAEGHDALLAIGFGF
VEIGTVTAQAQPGNPKPRMFRLSADRGLINRLGFNNRGAEDAERRLAKRARARGIVGVNV
GKTKIVTEDAAIADYEASTARLAPLADYVVVNVSSPNTPGLRDLQAVEKLRPLLAAVQRT
IERTCADRRPALLVKIAPDLSDDDVDAVADLALELGLAGIVATNTTIRRDGLRTPDDVVK
QIGAGGLSGAPLHDRSLAVLRRLRARVGDRLVLVSVGGIETAEQAWQRIRAGATLVQLYT
GFIYGGPTLPSRIARDLLTLAKRDGFTRVSDAIGADARATPDAHPR
>A0A0F7S0C4
MLASRSVRAAAPAPMRSSIAARSFATVTPSARPRSLLASSTTPSSLTAASSAFARVGRRT
LFARAPTTPLARTKQFIYLVFALAAGTLGVAYYADSRSAIHRWIAIPALKAFLDPESAQK
LAIKMLETGLAPRDLVDDDAVLETELFGRKLSNPIGLAAGFDKQAEAIDGLLDLGFGFIE
IGSVTPEPQPGNPQPRYFRLIEDNACINRFGFNSEGHNVILSRLRDRIRRWLLHSSSVAS
LQDALVASPDSATTDARQLIATHPKSTSAFVDATDLPRSLRPAKLLGINLGKNKTNKEES
VDDYVKGVERLGPYADMIIVNVSSPNTPGLRRLQRRGVLEGLLTQVAKARDGMVESHLRF
SDKKVAVPLLVKIAPDLSEDELHDVADAALKSGIDGLVISNTTISRPASLRSSEHAGETG
GLSGPPVKPLALKALTTVHKRLQGKLPIIGCGGIANGQDALDFAKAGASAIELYTSFGYQ
GVGLPRRLKDELVELLKAEGKTWKQVVGSGIDLSNISIAAPNADTPTGLHPGSDAAFEKS
VASVKLELDGLREKFGLNQTLTKENLQSFLPSRESDASYYDLIEKVHSALGLEFAAGEKT
DLSAPSSTAPPQQEKPTAGEKQVAKAQELAQDAKVPNVKVEIKHKMRKVFGESTQGKVLD
AKENAANRDFAKIDKVRVV
>A0A0F7TBK3
MSSSAASIAWRASLRARVPPASRWSQRPSALLSKRYPGAVRYASGSAPVQTAAAETVKEA
SKEIPKKAGRGSRKVLYGTSLAVVLLVGYIYGTDTRASIHRYAVVPLIRQLLPDAEDAHH
IGVDTLKLLYQYGLHPRERGNPDSDGALTTEVFGYTLSNPIGISAGLDKHADIPDALLDL
GPAIVEVGGTTPLPQEGNPKPRVFRIPSQHAMINRYGLNSKGADHMAAVLKQRVRNFAYA
AGLGDHDLAEQRVLDGEANVPPGSLVPGKLLAVQVAKNKLTPDGDINAIARDYVYCVDRV
ARYADIVVVNVSSPNTPGLRDLQAAAPLTTILTAVVGAAKNVERKTKPYVMVKVSPDEDS
DEQLSGICEAVWNSGVDGVIVGNTTNRRPEPLPKGIDLPAHEQQTLKETGGYSGPQLFGR
LVSLVGRYRTMLDQGPPSQATEQTGSSEGETAPVDVTSHPRKVLFASGGITTGQEARQVL
EAGASVAMMYTGVVYGGVGTVTRVKQELREELQKK
>A0A0G2F5K3
MARLTPRGLRTPLTALRPARAPRPRFTLYQAALRSASSSPATETTANSSSPSQEQEQQKQ
EQDRKESPKRSAIGFGTVALSTSLLASAYLLYLYATDTRASYQQWLVPPLLRLAYSDAEE
AHHVGTKALKLLYELGLHPRERPSRAPGIIPEPSDLATQVFDVNLANPVGISAGLDKDAD
IPDVLFELGAGVVEVGGCTPKPQEGNPKPRVWRVPTVEGMVNRYGLNSRGADAMAARLRE
RVRKFAMSLGLTEQQVLNGEGTDVPPGSLLPGRLLCVQVAKQKETDERDVDAVARDYVYC
VNRVAPYADVLVVNVSSPNTPGLRDLQAAEPLGRILSAVVQEARKTNRKTKPKVMVKVSP
DEDESAQMAGIVQAVYMSDVDGVIVGNTTKRRSGLVPAGVRLNSREQQALTETGGFSGPS
MFNRTLDLVGRYRKMLDAQSLQADEVQEDAAAVPALEGIVSRKTQSSKQPPRKVIFATGG
IKNGEQALKVLNAGASVAMIYTSMVYGGAGTVTRIKGEMRSALTDGKAGA
>A0A0G4N711
MTTTTLLRGVLRRPAPWLRTRAGQRRPQSTKHNPEQPRQMPKQQDPIPVPNTVSTIPLWQ
RLGPLTTAAEGYARAQRNRPYWTQFVTALVIYFCADMSAQRMSGKEYAPERTGRSLVIGG
LSAIPSYKWFIFLSVNFNYASRIGSLAVKIIVNQTCFTPLFNSYFFGMQAFLAGDSLEQV
VERIRRTVPTSIVNSCKLWPAVTAFSFTFIPMEYRSVFSGVIAVGWQTYLSFLNREAEVA
EEAAALAVGRERRPRRLALHLLXXXXXXHRWLVPPMMRLLFPDAEDAHHAGTSALQTLYA
LGLHPRERDTSLATDPALSVEVFGTKLANPIGISAGLDKHAEIPDALFALGPGLVEVGGC
TPFPQNGNPKPRVFRVPILDGMINRYGLNSHGADAMARRLRERLRTRARDLGVTERDLLD
GVTGLPPGSLEEGRLLAVQIAKNKATDERDVNAVAADYVFCVRALAPYADIIVVNVSSPN
TPGLRDLQAVEPLTRVLSAVVDEASRTDRRVKPKVMVKVSPDEEEDTQMEGIVQAVCESG
VDGVIVGNTTKRRTGIVPEGVVLSAREQRNLLEDGGYSGPAMYGRTLSLVKRYRQLLDAR
TLSAEAEAAAVTGVLGAKGAGSQQKVVFATGGVTNGKQALEMLNAGASVAMVYTGLTYGG
SGTITRIKKELKDSL
>A0A0G4NWI0
MACNSATMAWRASVRARALPTSRLTHRPSALLSKRAQRYPGASRYASDSAASAPAEAAKE
TVKEATKEATKEIPRKAGRGSKKALYGASLALTLLVGYIYGTDTRASIHRYGIVPLIRLL
WPDAEDAHHSGVENLKMLYKYGLHPRERGEPDRDGALATEVFGYTISNPIGISAGLDKHA
EVPDALFDIGPAIVEVGGTTPLPQEGNPKPRVFRLPSQHAMINRYGLNSKGADHMAKVLK
QRVADFAYAAGFGLHEQAEQRVLDGEANVPPGSLVPGKLLAVQVAKNKLTPDGDIEAIKR
DYVYCVDRVAPYADILVVNVSSPNTPGLRDLQAAAPLTAILTAVVASAKNIERKTKPYVM
VKVSPDEDSNEQISGICEAVWNSGVDGVIVGNTTNRRPDPVPQGFVLPAEEQKTLKETGG
YSGPQLFDRSVALVARYRALLDQGPPSATDSEKSVEKVSNLPRKVIFASGGITTGKEARE
ALKAGASVAMMYTGVVYGGVGTVTRVKQELRQELQKK
>A0A0H2RV74
MFARAAARRAARLPLNSRSVSTTSNDGLLTARRTLAASIVFASGTLFAAYYFDSRSAIHR
YVVTPILRHALDPETAHKIAVKVLRTGWGPRDRGTDDVRLETELWGEKLSNPVGLAAGFD
KNGEAVDGLFELGFGWVEIGSITPKPQPGNPQPRVFRLSSDNAMINRYGFPSEGAVSVLS
RLRARLPDSIFESTSHSTSTHASLRPNALLAINLGKNKSSSPESIKDFVSGVHMFGPYAD
VLVVNVSSPNTPGLRGLQSRGMLEELLAGITSARDELPASLITGRRPRVVLKIAPDLSEG
ELRDIAEAVHSTKGVDGVIVSNTTIQRPKTLIDDNKVETGGLSGPPLFPIALKALRTLRT
HLPAETPLIGCGGISSGADALAFARAGASAVQMYTEFGYDGVGACRRIKDELAEELQKES
TTWSQVVQKAVGELSAKKKAAPAPTPKPAHLPPPVKSVYQDLIDEALGLRDRLDDLSRRM
SASSN
>A0A0J1B4T6
MLRRLPGTLSRPLAAPLRASARAPVVGGVRHASGTTHPGRWIGSSLLIGTVALVGAVYYY
DSRSVAHEHVVMPVIRALADPEQGHKLAVKVLSAPSWARPKDMGEDGPALKAELMGMPLD
NPVGIAAGFDKDAQCIDGLFDLGFAYVEVGSVCPQPQSGNPLPRFFRLEEDDAAINRYGF
NSQGHGQALSQLRKRLAAFAAEHPALFPNGPLAPPTGLPRSLRPGHILAVNLGKNKTSPA
DSDDDYLRGVRTLGPYADVVVINISSPNTPGLRALQSREPLERLLRGVVAERDAIAVNGL
PKVAVKVTCDLSEEELADVASAVRTTGVDGVIVSNTTIRRDELGLQSENAGETGGLSGRP
LFPYALAALKTLRPLLPPNVPIIGAGGVWDGADALAMARAGASMVQVYTAFGYRGVGTPR
LLKDEIARTLAPGASWEKQVGADYGGAAGMKWDAARVAAEGAKLRAEARELGNVLTEIRE
KMDSQRLAAEADEALAHLAAMNAATLSADGTGLPEDAVRELVHSAVIETPAGVEVVEAAP
ASSPTPDAVVAETAIAIIPADKKVAPTVVEIEKVEAVEKVQPSKPKNTFADQVHSGDRRL
V
>A0A0J7XQB3
MSYRLIRPLLFALDAERAHHLSIAALRLMPTTAPLGVDPMLESVVAGIRFPNPIGLAAGY
DKDGRIAHKMHGLGFGFAELGTLTPLAQPGNPQPRLFRLVEDRAVINRFGFNNGGQGAAA
DRIARYRQPVNSGGPVIGINIGANKDATAAGRGIADYVTGVTCMAPLADYLTVNISSPNT
PGLRALQGRAALDDLLSAVMAARGAGTTPIFLKVAPDLEPADVEDIAAACIDHCVDALIV
SNTTLSRPALRSPHAGETGGLSGAPLTDLSLARLRDFRRLAGNRLPLIGVGGIANAAQAY
ARIRAGASLVQLYSALVYEGPYLAKRINKSLKTLMARDGVKTIAELVGVDA
>A0A0L0HU23
MFARRTGIATRLSQTWSGTWQCSQAVRSGVKREAVISKSPGNIRSLATRASYHREPHPSV
RPRNLLAISLGFGAATILFMYLNDTRAGIYRWFAMPMVHALLDPEESHRLAIWLAKHGLV
PKERTKDDDVLHTEIWGKTLSNPIGLAAGFDKNAEAVDALFDFGFGLVEIGSVTPLPQPG
NPKPRMFRLPADTAVINRYGFNSDGHRAVEDRLKARIRNYLHHNRHLLGLQPTEGLAYPV
TLPDSSRKSLREAKMLGVNLGKNKLSSAESNEDYIRGVKDLGAYADYLVVNISSPNTPGL
RALQRREPIEKLMQEVQSARDESLPHHPPLLVKIAPDLNDQEIEDIAAVVKNVGVDGVII
SNTTVSRPQSLRSGPKVTTETGGLSGPPVHPLSLAVVRKFYALTNGTIPIIGCGGVKSAD
EVLAFAKAGASLVQLYTAMAYEGPGLVAEIKDEVARKLKREGKRWQDIVGADHRK
>A0A0L0TC78
MGFGSVEVGSITPVPQPGNPQPRVFRLPADNAIINRYGFNSDGHQVVLERLQHRVRRYQH
AHGTTSLPARHALVDDKLLGVNLGKNKTSAADDHSDYVRGIKTFAPVADYLVVNVSSPNT
PGLRSLQRRETLAELIGAVIRERNAVAPGVPVALKIAPDMTSEELADVSAVALAEGADAL
IVSNTTIQRPATLKTADKKLINEMGGLSGPPVRDLALQAVRTVRACVGDKIPIIGCGGIS
NANDALAFARAGATMVQVYTALAMDGPHVAAAIKDGVTRYCKEHGTTWMDLVGADAKGKA
E
>A0A0M4RNH3
MRIYPTFFRLCFSWMDAERAHKIGFTLIKTAHTVGAGAVMRRMFAPSPALQTTALGLTFP
TPFGLAAGFDKEGQGVNALANLGFGHIEVGTITGQPQPGNPAPRLFRLVEDRAVINRMGF
NNDGAAAVAPRLTRAVAELGKTYRGVRPIVGVNIGKTKLVELDDALGDYLASARTLAPSA
DYLVVNVSSPNTPGLRLLQNVEALRPLLAGVREAADAAAGRHVPLLVKIAPDLSDEDVAD
VAALAMEMKLDGIICTNTTISRDGLRSPAALVEEKGAGGLSGAPLKARSLAVLRQLKAAV
GDSLTLISVGGVETGAEVQERLDAGATLVQGYTAFLYEGPFWAARINKELTQLRK
>A0A0M8MQH6
MRMRAMNLRVPHTSVPRSPHVLMRSMTKRTAAEVGVMHTAEKTAKASRKTASRIVTLAAI
LAGAAFGVYCMDSRAGVHRWIFPRVMEWCTDPETGAKLSIKLLKMGLAPRDCVEDDPVLR
TELFGKTLTNPIGLAAGFDKQAEAIDGLFDLGFGIVEIGSVTPEPQPGNPQPRMFRLPLD
GAVINRLGFNSEGHEPVRERLQARVENWVKRVLSVQQGLVSSVGTDAAVAHPTTLGEAQV
FAGYPDITADLVNQAGVPQSLKQDRLLSVNLGKNKTSREDSVTDYVKGVQTLGPYADMLV
VNVSSPNTPGLRRLQRRSVLEGLLRDVVVARDKLLETRKTPLPLLVKVAPDLSDSELEDV
SDAVENTKVDGIIVSNTTVRRPPGLLSHEHVNETGGLSGPPVKPFALHALSVIYERSQGK
IPLIGCGGITSADDALEFAKAGASAVQLYTALAYHGPGLPRRIKDDLAARLRAENTTWSQ
MVGTGLKKTPVYEPSAVNDVGLYPGAQDAFDRSVASVRHEIEQLRESFGLGGAPATERHA
IPFTVEKGEEKYASLLEEAQAIVDDKPVYQESENPHVGVLPQRAPAVPEYLLTQAKEQGV
TQGELFQEAVQEATAEPVVPRNLPSSESHTRNVTTASGLTAPTSMPADIKKAKAVLRAEA
DPDPHRVV
>A0A0M8NA23
MSASSLRSRLAASTGSFRTAPARCPNAARRYASSTSSSSTSSTSSSRTGGAKTVLYGGAI
VAALSLGYLYATDTRAFFHQYLVPRLLRAAFPDAEDAHHVGTVALRRLHELGLHPRERGD
SLSGPELAVSVFDGQLPLANPVGISAGLDKDGEIPDALFALGAGVVEIGGCTPRPQEGNP
RPRVFRVPVLDGLVNRYGLNSRGADDMALRLRSRVRRFGRELGLTEDEVLDGAAGVPAGS
LLPGRLLAVQIAKNKDTDERDGAAVARDYVYCASRLARYADVLVVNVSSPNTPGLRDLQA
AEPLTRLLSAVVAEAARTRRAVRPRVMVKVSPDEDQDAQMEGIVRAVRSSGVDGIIVGNT
TRRREGLVPQGVRLSVKEHKALMEQGGYSGPAMFERTLDLVGRYRAMLDAQPAGEGTNKR
QTVLFATGGITNGEQALKVLNAGASVAMVYTGLVYGGAGTVTRIKGEMKDAIKSR
>A0A0N0DE04
MSAALLRSRTAVSGTRIASSARPALPKSNLVQRRNASSSSSAGDGAGLRLALFGSATAAV
LYGSYLYATDTRAFFHRWVIPPLLRWAYPDAEDAHHAGTTAMKVLHELNLNPRERDTTLN
SPELAVNVFGTEVQNPIGISAGLDKDGEVADALFDLGAGIVEIGGCTPLPQAGNPKPRVF
RVRSLDGMVNRYGLNSRGADDMAIRLRDRLRRFARSLGLTERDVLDGNAKVPPGSLREGR
LLAVQIAKNKETDERDEKAIAEDYVYCVRRLARFADVLVVNVSSPNTPGLRDLQATEPLT
RLLSAVVEEAAKTDRKQKPKVMVKVSPDEDEDTQMEGIVEAVHRSGVDGVIVGNTTKRRD
GVIPPGIKLTAQERQNLMETGGYSGPAMYSRTLDLVGRYRKMLDKHSFKASLGTKGGAQK
VIFATGGITNGEQARQILNAGASVAMVYTGLTYGGAGTITRIKQELKGGVKN
>A0A0P1BFQ2
MSPLRASLRLRAPAQAHLRSILTQRVAVPSTRNLSRTYATAPQDSSKSTSQALGASQDAQ
ELAADAANLKKEQVKEEVRSGVAQIRGEAEEAARAAESNVQSGSDKVQAVVKNAKSTYAA
GPSFGGSGGNGSSGSGSSVVSKFTSLLKWTLIILGGSYVVAYHLDSRSAIHRWVAIPVLQ
LIASPEEAQKLAIKLLSMGVMPRDLGTDDEVLKVELFGKQLSNPIGLAAGFDKQGEAIDG
LLNLGWGMVEIGSVTPLAQPGNDLPRYFRLENDRAAINRFGFNSDGHDAVLHRLRERLSR
WLHSSGTINDVRVPITSGQAADEILARNPDIGPALLDASGLPRSTKPGQLLGINLGKNKS
SAAEDVSDYEVGVQSLGRYADFLVINISSPNTPGLRALQRYQTLTRLLSAVVKARDDLPT
PRAPLLVKIAPDLSTQELHDVADAALSAKIDGLIISNTTVSRPETLKSAPHLIEETGGLS
GPPLKPLALRALQIVRERAGDKLPLVGCGGISSGADALDFARAGASAVELYTSFGYEGVG
HPRRIKDELTSLLKAQNTTWAKSIGAGLPSREDAQGKLPSGEKEIQVVGGAAQRLDSVRA
GIKGELEGLRKALGGSAMRETRAAAFRPDPKDSAYVSLLDRVHAVLGTDYPSHEADSAGD
ILNASQESLSSSSTIEALKGASRASTQQTTRAQQLQKDLEEALLDASFISAGLPSADKYS
IRPRSRITTRRDEHVDAGAGRTSVVGEGLAKKVSEEVECVKGEVEKGWKEAKATLRASTP
TQLEGDAKSWKEADTRRRV
>A0A0P7BFH5
MSASLLRSRAAVSGARAAPSVRLALARSRIVQRRNASSSSSSPGDGTVPLKAALLGTVLA
GGLYASYLYATDTRAFFHRWVVPPVLRYVFPDAEDAHHVGTVALKVLHELNLHPRERDTA
LSGPELSVSVFGTDLQNPIGISAGLDKDAEIPDVLFELGAGVVEVGGCTPFPQAGNPKPR
VFRVPKLDGMVNRYGLNSRGADDMAIRLRDRLRRYARSIGATETDVLNGEANVPPGSLRP
GRLLAVQIAKNKETDEKDEKAVAEDYVYCVRRLARYADVLVVNVSSPNTPGLRELQATEP
LTRLLSAVVEAASRTDRKQRPKVMVKVSPDEDEDTQLEGIVQAVHRSGVDGVIVGNTTKR
RTGVIPEGIKLTTKEVVNFQETGGYSGPAMYSRTLDLVGRYRKMLDNYALEAGKNAAPTT
QKVIFATGGITNGEEARKILNAGASVAMVYTGMVYGGAGTVTRIKRELKDEA
>A0A0U1LTV0
MSARAALRPLPLNGAALSTRTQNPQLLRGRGCWSSKRFTSTTAPPTAAPGKPAKSVFRKY
VFRTSLVLTLLSGYFYATDTRASIHRYVVVPLVRWLYPDAEDAHHAGVDALKELYRLGLH
PRERDSPDKDGKLATEVFGYTLSNPIGISGGLDKHADIPDPLFELGPAIVEVGGTTPQPQ
DGNPRPRVFRVVSQAAMINRYGLNSKGADHMAKVLKERVRAFAYAHGFGDHDAAEQRVLN
GEAGVPPGSLFAGKLLAVQVAKNKTTPESDIAAVAQDYVYCVDRVAPYADIVVVNVSSPN
TPGLRGLQAAGPLTEILKGVVGAARRIDRKTKPFVMVKVSPDEDSDEQVDGICHAVRESG
VDGVIVGNTTNRRPNPLPKGYVLSAKEQQTLSETGGYSGPQLFEGTVALVARYKEKLAAE
EGSTPKAIFASGGITTGRQAQAVLDAGASVAMMYTAITYGGTGTVTRVKNELREEREK
>A0A0U5FPI5
MATNSVRRFTLSGASRLRASPVPKCRQFTKPHQSFRCASDSSAAAASERAASATAAAAET
AKEAPKKAGRGLRRTVIGTSLALTLLVGYVYCTDTRASIHRYGVVPLIRAVYPDAEDAHH
SGVDALKTLYKYGLHPRERGDQDGDGALEIEVFGYTLSNPIGISGGLDKHAEIPDPLFAI
GPAIVEVGGTTPLPQDGNPRPRVFRLPSQKAMINRYGLNSKGADHMAAVLGQRVRDYAYE
NGFGLHDQAEQCVLDGEAGVPPGSLQAGKLLAVQVAKNKVTPDNDIEAIKRDYVYCVDRV
AKYADILVVNVSSPNTPGLRDLQATAPLTAILKAVVGAAKSVDRKTKPYVMVKVSPDEDS
DEQVSGICEAVQAAGVDGVIVGNTTNRRPEPLPQGYTLPPTEQSTLKETGGYSGPQLFDR
TVALVSRYRAMLDEAQKSPENAGSAKESAATATHAEPDSENIPPVEAPSAELPRKVIFAS
GGITNGKQAQAVLNAGASVAMMYTGVVYGGSGTVTRVKQELREERQ
>A0A0W0FWL8
MAALRLQRAAPRTVLSQPHRSLFTRSSPPKSNPVRTGLYATALVLGTGLFAVYYFDSRSA
LHRYVLTPLLRHTLDAETSHKMAVKVLRSGLGPKDAIPDDEKLSVELWGRRISNPIGLAA
GFDKDGEAIDGLFDLGFSWVEIGSVTPKPQSGNLRPRIFHLPEDEALINCYGFPSQGHAT
VLSRLRARIPAFLSIDNSSASLRDGSILAINLGKNKDSSVDSIDDFVAGVKTFGEYADVL
VVNVSSPNTPGLRGLQNRESLETLLQGVVKARDELPPSSMVPRHPKPRIVLKIAPDLDNT
QIEDMADVIRKSSIDGVIVSNTTIQRPKGLVSQNRNQTGGLSGPPLKPLTLNTLRILRSH
LPADIPIIGCGGISSGADALDYARAGATMVQVYTSFGYDGVGMCRRVKDEILEALGNEGV
NWNNLVNRAVQEKSLSTEEIERRKRREIEVKEKAKSLVGGDTVKSDEELGEVTKLIREAE
DLKKLLDRFGEGLDERDAADSAVAAAN
>A0A101MDP1
MAWRASVRARALPTSRLTQRPSALLPKRAQRYPGASRYASDSAASAPAEAAKETAKDATK
EATKEIPRKAGRGSKKALYGASLALTLLVGYIYGTDTRASIHRYGIVPLIRLLWPDAEDA
HHIGVENLKMLYQYGLHPRERGEPDRDGALATEVFGYTISNPIGISAGLDKHAEVPDALF
DIGPAIVEVGGTTPLPQEGNPKPRVFRLPSQHAMINRYGLNSKGADHMAKVLKQRVADFA
YAAGFGLHEQSEQRVLDGEANVPPGSLVPGKLLAVQVAKNKLTPDGDIEAIKRDYVYCVD
RVAPYADILVVNVSSPNTPGLRDLQAAAPLTAILSAVVASAKNIERKTKPYVMVKVSPDE
DSNEQISGICEAVWNSGVDGVIVGNTTNRRPDPVPQGFVLPAEEQKTLKETGGYSGPQLF
DRSVALVARYRALLDQGPPSATDSEKSVEKVSNLPRKVIFASGGITTGKEAREALKAGAS
VAMMYTGVVYGGVGTVTRVKQELREELQKK
>A0A124BV36
MATNAVALAWRSAGRRAPALHTLRATQRPSILHRESLLRQVRYSSDAASQTKEAAKETTA
QVTETVREAPKKTGRKLKRTIWGTSLALTLLAGFIYGTDTRASVHRYGVVPLVRLLFPDA
EDAHHFGVDILKTLYKYGLNPRERGDPDSDGALLTEVYSPFPIPPNLTPHTHSPPQVFGY
TLSNPIGISGGLDKHADIPDPLFELGPAIVEVGGTTPLPQEGNPRPRVFRLPSQNAMINR
YGLNSKGADHMAAVLEQRVRDYAYAHGFGEHELAEQRVLNGEAGVPPGSLREGKLLAVQV
AKNKLTPDNDIEAIKRDYVYCVDRLAKYADILVVNVSSPNTPGLRDLQATAPLTAILKAV
VGAAKSIDRKTKPFVMVKVSPDEDADEQVSGICDAVWGSGVDGVIVGNTTNRRPEPLPKG
FTLPSKEQDVLKETGGFSGPQLFDRTVKLVAKYKSLLDASAPASAAAAVPKAIEAAEPDV
ENVPPTVSEAVEGLPARKVIFASGGVTNGEQARKVLDAGASVAMMYTAITYGGLGTVTRV
KEEMKEKK
>A0A135V7N2
MTSICMRSCRVQSALRTARNAAIVRPRLPSNIPRRHASTGTGSSTESQAGSGLKTGLYSI
ALAGSLYVSYLYVTDTRASIHGLAPLLMRSVWSDAEDAHHAGTDMMKTLYDLGLHIRERD
RTLAEHPALATEVYGMKLANPIGISAGLDKHADIPDALFALGAGIVEVGGCTPRPQDGNP
RPRVFRVPSLDGMINRYGLNSRGADSMAITLRERVRKFARKVGATEQEVLDGEAGVPAGS
LLPGRLLAVQIAKNKETDQKDVNAVAQDYVYCVQRLARYADILVVNVSSPNTPGLRDLQA
TEPLTRLLSAVVQEARKVDRKVPPKVMVKVSPDEEEDTQLEGIVQAVCSSGVDGVIVGNT
TNRRTGIVPQGVKLTAKEQKALQETGGYSGPAMYNRTLDLVGRYRKKLDAQTLQTGSAEE
AAAIPDVDGSLSGKLHDLIEGKDTPRKVIFATGGITNGEQALKILNAGASVAMVYTGLTY
GGPGIITKMKREIKDQA
>A0A136IU33
MASSARLAGRLAATATATARPRATLFAHSRPVYRHNLQLLPRTPRRHASSLSTESAPLSN
LKIALWSTSIALSSYAIYLYATDTRSFIHRYVVPPVLRLVVPDAEDGHNIAVSALGTLYE
LGLNPRERSRSADGPALSVSVFGEDLRNPIGISAGLDKHAEIPDALFALGAGIVEVGGCT
PLAQPGNPKPRMFRVPGLDGLINRYGLNSHGADHMAMKLRERVRLYAKSVGLDEESVLNG
EANVPPGSLLPGRMLCVQIAKNKDTDGGNVEEVSRDYVYCVERLARYADVLVVNVSSPNT
PGLRDLQAVEPLSKILKAVVDEARRADRKTKPKVMVKVSPDEDDESQMQGIVQAVFTSGV
DGVIVGNTTRDRLGVIPPGVKLDSKDAKTMTEVGGYSGPMMFDRTLNLVGRYRKMLDNYS
REVRQKETVDKEAVDSSLPGIEGSVTGMVEDAAPTHKDKNGPSTPLGKQTQSPKVIFATG
GITNGEQALKILNAGASVAMIYTSLVYSGSGTVTRIKSEMKEEMSGGAKEKK
>A0A137PHV6
MPLPRFNPINQAKRGLFTSASRKTPLSFYEKFRGAIITVGAATGGVLLYGYYRDSSSAIH
QYAINPLMRFFLDPETAHRVSILGCKFGLGPKSYQIDDEKLAVKVWGHRFANPVGISAGY
DKHAEAIDPLFNLGFGLVEIGSVTPKPQEGNPLPRFFRLSEDKAVINRYGFNSDGHDAVE
ERLQRRFWSLLRDSHWESSSRELKDPNYSYNLQGEKSGHKDKWLGVNLGKNKVSPAESNQ
DYVDGVHKLGPYADYLVVNISSPNTPGLRDLQKTESLRRLIKEAQDARNTLPSPLPPLLV
KIAPDLSDEEAKDISSVLKDLKVDGVIISNTTISRPSTLKSGLTDPKTVAQVGGLSGPAV
KPLAVSLVKKIYNLTEGKVPIVGCGGISSGQDAVDFAKAGASLVQFYTHLGYRGPGAVDE
IKREVTELLEKENTTWEKIIGQDHRN
>A0A137QHG4
MSILQRGISHSLLKSRISQSQHAYLAVRRYASTSTSSGRSSWRAGAYATVFTVSAGIFVV
YYFDARSAMHRYILTPVLRNLFDAETGHKIAVKVLRTGFGPKDPVADDARLKFKLWGEDL
SNPIGVAAGFDKDGEAIDGLYDLGFSWVEIGSVTPKPQPGNPRPRVFRLPEDDALINRYG
FPSQGHSTVLSRLLARIPRFTAGAERAALRDGSMLAVNLGKNKESPADSIDDYITGVRTF
GPYTDVLVVNVSSPNTPGLRGLQNKDILQKLLHAVSQARNELEPSSLTARRPKLVLKIAP
DLNESQLTDIADVVKNSSIDGVIVSNTTIQRPSHLRNPSKIETGGLSGVPIKPISLKALQ
TLRSLLPASIPIIGSGGIRTGQDALDFAKAGAQMVQVYTSFGYNGVGTCRRIKDELTELL
VKEGKTWDEIVKEAVVKHSWKEPEPKPSTMNQLVTEAEELKSFLGLGEKQENVEGGREAL
PSPSPQEIKENKTGGEAEMGSAAQASVL
>A0A139AY32
MAARFGTLPRTAAAIARRPYLGPSRLRSPIQIPTFTSRFASTTSYAPPKEPTLSQELLVP
HYRSFLRLLLAGTVGALVVSYLYDSRAAVHELVIMPLVHKTMDPEEAHRLAIWLAKNGLS
PVERGSPDDKLLEVHLFGKTLKNPIGLAAGFDKNGEAIDGMFDMGFGIVEIGSVVPRPQP
GNPKPRMFRLSPDTACINRYGMNCAGFDDIEARLRSRVRSYLRAHPDIHLATSPSSVAEE
LAPLGASRSLRGGRMLGINLARNKGQPSDSNDDYVEGVHRMGPYADYVVLNVSCPNQHGI
TSMQRKGIMEGLMKEIIEARNATLPHRPPVLVKLSPDLDDAELADVARAVVDAGVDGVII
SNTTNQRPSSLKSDPKITSEWGGLSGPPLKPLSLHTIRTFRRLTSGAVPIVGCGGILTGA
DALEYARAGASAIQLYTGMAFDGPGVVARIKREVKEELGKMGKTWEEVVGNDAVGSR
>A0A151GQ81
MSVSILRWRAGLEGLCAGPRLRAQRRVPWCQRRDASTTKGSVEGGRAKLVLYGSAMAASL
YVAYLYATDTRSSVHRWIVPRVLRAAFPDAEDAHHAGTSWMKFLHQFNLHIRERDPSLDC
SELSASVFGTRLQNPIGISAGLDKDGEIPDPLFALGAGVVEIGGITPLPQAGNPQPRVFR
VPALDGMVNRYGLNSQGADSVAIRLRDRVRRFARSLDLTEAAVLDGEAGVPPGSLQSGRL
LAVQMAKNKETDERDEKAVAADYVYCVRRLAPYADVLVVNVSSPNTPGLRDLQATEPLTR
LLSAVVDEAARADRKTRPRVMVKVSPDEEEQTQLEGIVQAVQASGVDGIIVGNTTKRRTG
LVPRGVELTSRERSALMETGGYSGPAMFDRTLDLVGRYRRLLDSPQFSGREGGRKVLFAT
GGITNGEQALQVLNAGASVAMVYTGLVYGGAGTVTRIKREMRDQLSPSSA
>A0A162IRP0
MSAMPTLRQSACCRFPVRPQTAQRLRTTRTTTTARFASSSSGGSIGLGRAKVALYATALA
ATGYVGYLYVTDTRASLLHQHVVPPLLRTLFPDAEDAHHAGSRILQFLYEANLHPRERPH
RHAEPSQLTTEVFGATIDNPVGISAGLDKDGELTDLLFGLGAGVVEIGGITPMAQAGNER
PRCFRVSGLDGLVNRYGLNSQGADAVAQRLRTRVRRFARAIGTTEEQVLNGETHVPPGSL
VDGRLLAVQVAKNKETNEKDQAAVAADYVYCVRRLARYADIVVVNVSSPNTPGLRDLQAT
EPLTRLLTAVVDAAHTTDRKTRPKVMVKVSPDEDDDAQMAGVVEAVHRSGVDGVIVGNTT
KRRTGVVPDGVRLSAKDQRSLAETGGYSGPAMFPRTLDLVGRYRKMMDAYALESHATTAD
RGDARKTLFATGGITNGEQALQVLNAGASVAMVYTTMVYGGAGTVTRIKGEMEKQV
>A0A165AYA9
MATLRLAGRHLKIQSRPSLSRHASSVASSGSSRLRTGIYTGLFLVSTGLFAAYYLDSRSA
IHRYVITPVIRHVLDAETGHKLAVRVLASGLAPRDTQPDDERLKTELWGEELSNPVGLAA
GFDKHGEAVDGLFNLGFSWVEIGSVTPKPQPGNPRPRLFHLIDDAAVINRYGFPSEGHAV
VLARLRARMPSFFSPTTQVQHASLRPGALLAVNLGKNKSSSAESTEDFVQGVRTFGPYAD
VLVVNVSSPNTPGLSRAMQGSTLLQELLEGVTAARDELAVEGVARKPKLVLKIAPDLDQG
EIADVAAAVWKNGVDGVIVSNTTVRRPASLSDPNKNEAGGLSGPPLKPYSLATLHTLRTL
LPASIPIIGCGGITSGADALEYARAGAAAVQVYTSFGYDGVGACRRIKDEITEELKREGK
TWAEVVSAAVGELSLKEEKVQEKGTIKQLTEEAQELMKLVDKLGEQKVTMPVVAVESSPA
TVAPAA
>A0A165EYI4
MLRAGLRRPISSLRTPTRHARSASTSQVSYGTAPGSTPILSYVYGGLLLAGAGVFGVYYI
DSRAAIHKYVAIPLIRLCVDGETAHRLGVKMLGTGLMPKDVKEDDELLECELWDLPMSNP
LGIAAGLDKNAEAVDGLFDLGFGYVEVGSVTPQPQPGNPQPRFFRLLPDRAIINRYGFNS
DGHARVLGRLRARLTGWPEVDNHAQRRSRVLAVNLGKNKSSSPDSIEDYLVGVRTFGALA
DVLVVNVSSPNTPGLRSLQARGMLEELLGEVVKERDELPWESKPKVVVKLAPDLSSEEIE
DVAAAIRETKVDGVIMGNTTVQRPTTVKSRKSAYTANVTRLLIVDTAVSLKMETGGLSGP
PLKPITMQAFKALRSLIPSSIPLIACGGISSGADALEYAKMGASTVQLYTAFGYEGVGAP
RDIKDELTELLRKEGKSWKQVTSEAITTLAWKDDSESALERLKREAENALENLKEISTHI
ALGDELAPNWRDPEVEKPIAPPPVPTAPSTPAPPDDKSNAVLDIVAITPDPTKQSQEEKL
>A0A165HBF0
MAMGQSLASRPLLRLAGRQSRNCQQLSLRQFHQLRSSRPSIASTRSTASSATRWTATRSA
STGAAAAADARSGITRVKNLVLGTTILLFSTAGFYYFTDTRASVHQWLVPRIIRTVLPDA
EDAHEYGNKLMKAMWDFGVHIRERASPDNTGELKTEIFGHTISNPIGTSAGLDKNADIPD
ALFALGAGIVEVGGTTPKPQPGNPSPRLFRIVSQHALINRYGLNSLGADEMARRLRQRVR
EYAYKHGLGADEEAERLVLNGAAGVPPGSLTAGRLMAVQVAKNKTTPDEDIEAVKADYVY
CVDRLAKYADIIVVNVSSPNTPGLRTLQRVEPLTKILTGVVNSARAADRATKPAVMVKVS
PDEDSAEQISGICEAIYAAGVDGVIVANTTKARPAALPTGYALPAKEQETMKEQGGYSGP
QLFEKSLALVKAYRRALDDHPAKDEKAASKVIFSSGGLTNGQQARELLNAGASAAMLYTA
LVFGGAGTITRIKKELVEQKQEK
>A0A165I3I5
MATQASPAASTARTWLYGSLLVVSGGAFVAYYSDSRSAVHRYVLTPLLRTVLDAEAVHKL
AVRALEAGVAPRDYGRDDEALACEIWGERISSPVGLAAGFDKDGEAIDGLFNLGFSWVEA
GSVTPEPQPGNPGPRVFHLSADEAIINRYGFPSKGHAAMLGRLRARRKGNGDDKHAHASH
RPDQLLAINLGKNKTSAADDPSDYVEGVRKFSPWADVLVVNVSSPNTPGLRNLQQREALE
KLLGAVTAARNETERKPRIVLKVAPDLSENELADVAAAVTACGIDGVIVSNTTVQRPFSL
ASPNKAEIGGLSGPPLRPLSLRAVRTLRQHLPPTVALIGCGGISSGADALEFARAGASAV
QLYTSFAYDGPGAPRRIKDELAALLRKEGKTWSQVVNEAVETLSHGAEDRRSIRAMIAEA
ERLRARADKLGESIAVGGEEVIVLP
>A0A165LLP7
MASLRLLPRRALRYEPRLAGRRPPTSLRHASTSSSAASSGLFTLRSGIYASVFVLSAGLF
VAYYVDSRAAMHRYVVMPVLRTLLDAEASHKLALRALASGLAPRDTQTDDDRLRTSLWGG
ELSSPVGIAAGFDKDGEAVDGLFNLGFSWVEIGSVTPRPQPGNPKPRVFRLPSDEAIINR
YGFPSDGHTAVLARLRARIPLFHDPESATVPHASLRPDALLAVNLGKNKASPADSIDDFV
HGVHTFGPYADVLVINVSSPNTPGLRSLQTRALLERLLDGVSRARDELLVPSDPSGAATS
TLLSKPKLVLKIAPDLDESELMAIAAVVRSSGVDGVIVSNTTVRRPKNLSDPNKLEAGGL
SGPPLKPYTLATLRTLRALLPESVSLIGCGGIASGEDALDYARAGAAAVQVYTRFAYEGV
GTCRRIKDEITEALAREGTTWAAVVQRAVGERSLRESAVGGARSPGAPEEGVEQLKREAE
ELMRLADELGMRMDAAPAAQAQEVGADDGAKAALPSMS
>A0A165PK08
MTAPSLRPLTLARLKSTRIPLNSRAPARGIQTSTPQLQSSTLRTGLYATLLAVSTGLFAV
YYFDSRSAVHRYVLTPLLRYTVDAETSHKIAVQVLRSGLGPKDVVQDDPRLKAELWGLEL
SNPIGLAAGFDKDGDAIDGLFDLGFSWVEVGSVTPKPQPGNPRPRVFHLPTDSAMINRYG
FPSKGHEYVLARLRARLPGIFGSETNARASSRPESLLAVNLGKNKESEPASVDDFARGVR
VFSPYADVLVVNVSSPNTPGLRGLQGREHLSNLLKTISEARDAPVSASSSPHKPKLVLKI
APDLSENEVIDIAQVVKDAGIDGVIVSNTTVQRPSSLADPNRSETGGLSGPPLKPLTLRC
LRTLRSHLPASIPIIGCGGVSSGADALEYARAGAAYVQMYTHFGYDGVGAARRVKDELTG
LLEKEGVTWGEVVRKETESLRRREEKTVERLIKEGEELKGLLDRLGERMKRETEVVEEIE
SAIGPLPPTMM
>A0A165YC71
MQAPLRAARAARRVPQLARAASTSSAAASGASGLRTAVTVASLTAVGIVGTVYYLDSRAA
VHRYIITPTIRILLDPETSHRVAVQALGSGLGPRDFGLDEPQLVTELWGKEYSNPLGIAA
GFDKEGEAVDGLFNLGFAWVEIGSVTPKPQPGNPKPRVFHLPESDALINRYGFPSSGHTS
VLQRLRARLSSFPTAEQAAVASQRPGALLAVNLGKNKMSAADSAEDYVSGVRTFAPLADV
LVVNVSSPNTPGLRALQRREALAGLLREVVDARDEAALDTPRRPKLVLKIAPDLSEQELA
DIGAAVVATPGVDGVIVSNTTIQRPSHLIGDAKAEAGGLSGPPVRPLALAALRTLRSHLP
ATIPLIGCGGISSGADALEFARAGASAVQLYTSMGYGGPGTPRRIKDELAAALAAEGTTW
RALVDKAIATHALKPRPAEPAPLAKIKPSQSSSLQQLISEAEAALRKLGESTGGESSSSA
ASPDTTLPATAAVLNL
>A0A166D2X8
MSMLGFNHGLKTAARNSSRTQPQRTLFGRAAKPARPLRRATTAVLILGTGAILIPYYLDA
RSALHSYVLTPLLRNLLDSEDSHKVAVKVLSSGIAPKDVGEDDERLAVKLWDHVISNPIG
LAAGFDKNGEAIDGLFDLGFSWVEIGSVTPKPQPGNPRPRVFHLPADQALINRYGFPSDG
SQTVLERLQKRIRDYVSYYHPSFDIQKDPASLRKGQLLAVNLGKNKASPTDSIEDFLGGI
RTFGPLADAVVINVSSPNTPGLRSLQSEKKIEQLITSAVSERNKLPGRKPRLLIKLAPDL
TEHELEDIASAIGTAPPIDGVIVSNTTIQRPAGLISDNRSEIGGLSGPPLFPLSLKALKK
LRSLLPESILLIGCGGISSGSDALEYAKSGASFVQIYTSFGYGGAGTVRRIKDQILEELR
REGKTWSEVSSEAAKKLSAKGFPKQMSTRTADLGKDLRELTVESVLKEAEHLKRLLEDFE
KRLEH
>A0A166FB16
MASLRLASRRAFNFSQQQASRNFFTSSKPAPHRSSALTGAYRTVFVLSAGLFAVYYFDAR
SALHRYILTPALRYTLDAETGHKVAVKVLRSGLGPRDPLSDDERLTSELWGQTISNPVGL
AAGFDKDGEAIDGLFNLGFSWVEIGSVTPKPQPGNPRPRVFHLPEDSALINRYGFPSQGH
ASVLSRLRARIPSFPSAEEATTAALRPGSLLAVNLGKNKASPAESIDDFVSGVRTFGPLA
DVLVINVSSPNTPGLRGLQNRNELEHLLAGVTEARDQLVPSELTARRPKLLLKIAPDLDE
AQLKDIADVIQNSKIDGVIVSNTTVRRPSSLADANQVEIGGLSGAPLKAFSLAAVRTLRA
HLPASVPLIGCGGIFTGADALEYAKAGASLVQVYTGFGYDGAGTCRRIKDQLVEELQKEG
TTWEAVVSNAVNTLSTQPPLLLQVEVEQVKKVLPGEGSVAQLIEEAEELKRLLDKLGEQM
AGSIEAAVEPVPVVPTAAST
>A0A166PWU4
MPFSAIPWRLAVWGSRRLPARTLMSPRARRQVSSASSSSAGIQAGRITAVIYGGVLAAAA
YTGYLYATDTRAFYHRYVVPRLMRLAFPDAEDAHHAGTTTLKVLHQLGLAPRERGNVSQI
PELETTVFETTLSNPIGISAGLDKDGDIPDVLFGLGAGVVEIGGITPRPQAGNPKPRVFR
VPSIDGMVNRYGLNSKGADDVARRLRDRLRRFARSLAVTEQQVLDGAAGVPPGSLHPGRL
LAVQIAKNKETDEKDERAVADDYVYCVQRLAPYADILVVNVSSPNTPGLRDLQATKPLAR
LLTAVVDEAARTDRKARPKVMVKVSPDEDEDTQMEGIAEAVRISGVDGVIIGNTTKRRTG
LVPSSISLSGKEQRALMETGGFSGPATFVRTLSLVGRYRKIFNAQPAGSQKILFATGGIT
SGEQALKVLNAGASVAMVYTSMVYGGAGTITRIKGEMTSQLKTK
>A0A166RIM9
MPTPTLFRVFLRRQTPGLRSRISQHQQRRANSDAPKQKRAEDPIPVPNTVSTIPLWQRLG
PLTRAAEGYARAQRKRPLTTQFVSSLVIYFCADLSAQRMSGNDYNPERTMRSLIIGAISS
IPSYKWFIFLSQNFNYASRLLSLGTKVVVNQVCFTPIFNSYFFGMQAFLAGDNFEQIIER
IRRTVPVSIVNSCKLWPAVTAFSFSFIPMEYRSVFSGVIAVGWQTYLSFLNRQAEVVEET
LYRVNTHCTRTGPPVPNRRQKLHRNFTPIPPSALDNPQDSNPRSSPNAEPLSAGQDQQLF
SAMASLCMRSGRVQSALRTARNNTAAIRPRLPSNAPRRHASTGAGSSTESQAGSGLKTGL
YGAALAGSLYLSYLYVTDTRASIHLLAPMMMRFIWSDAEDAHHAGTSMMKTLYDLGLHIR
ERDRALAEHPALATEVYGMKLSNPIGISAGLDKHADIPDALFALGAGIVEVGGCTPRPQD
GNPRPRVFRVPSLDGMINRYGLNSRGADSMAITLRERVRKFARKVGATEKEVLDGEAGVP
AGSLLPGRLLAVQIAKNKETDQKDVNAVAKDYVYCVQRLARYADILVVNVSSPNTPGLRD
LQATEPLTKLLSAVVEEAAKVDRKVRPKVMVKVSPDEEEDAQIEGIVQAVCNSGVDGVIV
GNTTNRRTGIVPSGVKLTAKEQKALQETGGYSGPAMYNRTLELVKRYRKKLDAQALQTGA
AEEAAAIPSADGSLSGKVHDLIEGKDTPRKVIFATGGITNGEQALKILNAGASVAMVYTG
LTYGGPGTITRIKREIKDQA
>A0A166S9P3
MSVMPTLQQSVCRRLPTRPRATQPRLPTCTPTTTLRFTSSSSGGSAGLGRVKVALYATAL
AATGYVGYLYVTDTRASLLHHHVIPPLLRTLFPDAEDAHHIGSKILQFLYEANLHPRERQ
SRHAAPSKLTTEVFGTTIDNPVGISAGLDKDGELTDVLFALGAGIVEIGGITPMAQAGNE
RPRCFRVAGLDGLVNRYGLNSQGADAVAQRLRNRVRRFAREVGATEEQVLNGEAGVLPGS
LAAGRLLAVQIAKNKETDEKDQAAVAADYVYCVNRLARYADIVVVNVSSPNTPGLRDLQA
TEPLTQLLTAVVEAAHKTERKTRPKVMVKVSPDEDDDAQMAGVVEAVHRSGVDGVIVGNT
TKRRAGIVPEGARLSAKDRRALAETGGYSGPAMFSRTLDLVGRYRTMMDAYAREGHATTT
DKGDARKTLFATGGVTNGEQALRVLNAGASVAMVYTNMVYGGAGTITRIKGEMEKQVERV
>A0A167HYM9
MSSSAVRARLIARGIGCSPTFRIRPESSRISITGSRRHASSSVSGSVQAERAKALLYGGV
LAATLYVGYLYSTDTRAFVHRYIVPPALRALFPDAEEAHHAGTSALKTLYALGLHPRERG
DSLRTPELSTSVFDTQLSNPIGISAGLDKDGEIPDVLFALGAGVVEIGGITPLPQAGNPK
PRVFRIPATDGMVNRYGLNSRGADDVARRLRDRLRRFARSLGVTEQDVLDGAASVPPGSL
QPGRLLAVQIAKNKETDERDEKSVANDYVYCVRRLARYADVLVVNVSSPNTPGLRDLQAT
EPLTRLLSAVVDEAAKTDRKSPPKVLVKVSPDEDEDTQMEGIVEAVRRSGVDGVIVGNTT
KRRTGLVAEGVKLTSKEQKALMETGGYSGPAMFDRTLNLVRRYRQMLDAQPGRSDEHKAI
FATGGITNGEQALKMLNAGASVAMVYTGMVYGGAGTVTRIKNEMKGMLKS
>A0A167SC85
MLRAGLRRPVSSLRTPARHVRSASTSQVAYGTAPGSTPIMSYVYGGLFLAGAGVFAAYYV
DSRAKMHKYIVMPLLRACLDGETAHRLSVTILGTGLMPKDVVADDELLECELWDLPISNP
LGIAAGLDKNAEAIDGLFDLGFGYVEVGSVTPQPQPGNPQPRFFRLPPDRALINRYGFNS
DGHARVLGRLRARLSSWPEVDNHAQRRSRVLAVNLGKNKSSSPDSIEDYLVGVRTFGALA
DVLVVNVSSPNTPGLRSLQARGMLEELLGEVVKERDYLPWEKKPRVVVKLAPDLNSDELE
DVAVAIRETKVDGVIMGNTTVQRPDTLKSPASLAKETGGLSGPPLKPITMQAFKTLRSLL
PSSIPLIACGGISSGADALEYAKMGASTVQLYTAFGYDGVGTPRDIKDELTDLLRKEGKS
WKQVTSDAITSLAWKDDADSALERLKREAENALENLKEISTQIALGDELAPNWIDPVVEK
PVAPLPAPTAPNSTTALTDDKSKAIEDIVAITPDPTKQSQEEKL
>A0A168CA96
MLAMPTLRQSACHRLPTRPRAAQGHLRTYTPKTTARFTSSSSGGSVGLGRAKAALYATTL
AATGYVGYLYVTDTRASLLHQHIVPPLLRTLFPDAEDAHHTGSGVLQFLYEANLHPRERQ
PRHAEPSKLTTEVFGAAIDNPVGISAGLDKDGQMTDILFGLGAGVVEVGGITPLAQAGNE
RPRCFRVPGLDGLVNRYGLNSQGADAVAQRLRTRVRRFAREIGATEEEVLNGEARVPPGS
LAEGRLLAVQIAKNKETDEKDQAAVAADYVYCVNRLARYADIVVVNVSSPNTPGLRDLQA
TEPLTRLLTAVVEAARRTEGRRPPPKVMVKVSPDEDDDAQMAGVVEAVHRSGVDGVIVGN
TTKRRTGIVPEGVSLSAKDRRSLGETGGYSGPAMFSRTLDLVGRYRKMMDAYALEAAGAA
EADAAKADAARKTLFATGGITNGEQALQVLNAGASVAMVYTTMVYGGAGTITRIKGEMEK
RV
>A0A178MQ30
MVDYYRLVGPLVRMLDAETAHGLTVRLLEAGVVPSQPRFNPPALRVRLWGRDFANPIGLA
AGFDKNAQVPDAMLAQGFGFVEIGSVTPRPQPGNPKPRMFRLPEDEAVINRMGFNNEGVE
AVRARLSARRRVGVVGANLGKNKDTEDAAADYEIGAARLASVSDYLVINVSSPNTPGLRA
LQGRDQLESLVGRTRAALLKAMPSGAPPLLLKIAPDLAWEDLADIAAVALSGSLDGLIVS
NTTVARPETLRSANAKETGGLSGAPLFEASTAVLRRMYELTQGKLPIIGVGGIASGSEAY
AKIRAGASLVQLYSAMVYHGPGLVTRIKHDLLDLLSRDGFSTIAEAVGVDHRETKP
>A0A178ZLR3
MRHSTTKLLLGASRPRLPAHPSLIRPRISNLPLRRHVSTSEGRPTFSSRLVDVLYGATLV
FGLGIIYIYVTDTRASIHRYVVIPALRLVYRDPEEAHHASNGILKSLWDFGLHPRERGDP
DQEHDLEVEVFGQRLRNPIATSAGIDKHADIPDVLFDIGPSIIEIGGTTPLPQEGNAKPR
VFRLTSQQAMINRYGLNSEGADHVAMRLRNRVRKFAHSLGLGDDEIAEKAVLDGIVGVPP
GSLIPGKLLAVNIAKNKFTPEDDVEAVTNDYVYCVDKLGPYADILVVNVSSPNTPGLRSL
QQSDKLRKILSGVVNAARSVERRTRPYVMVKVSPDEDSESEIAGICDAVWAAGVDGVIVG
NTTNRRPEPLTHLKNLSPLEEQNMLQKGGFSGPHLFERTVDLVKKYRKLLVEKPASVDIS
RNPPTRKGALEAEADRIKAALESRPEESNLDDSPVLDSDKITSSVDTGVISASDMLEQSG
AAKQPLNNLSGDRLYDQLPSESKTPEVEEAAPLNPEERLAEEKKHLQSIQEAIERLPPRA
QRDALDRLESAPAHLESIDQPKVIFATGGITNGKQALEVLNAGANVAMVYTALVYGGIGT
ISRIKDEMREEMKRQDQEKRSKAQN
>A0A179FUM9
MSSSAVRSRLASRGIGSSPAFRLRAESARSSIPGSQRQASSSASGSVQAGRAKAVLYGGA
LAATLYVGYLYTTDTRAFVHRYVVPPLLRAVFPDAEDAHHAGTAALKTLYEFGLGPRERG
NSLRTPELSTTVFDAQLNNPIGISAGLDKDGEIPDALFALGAGVVEIGGITPLPQAGNPK
PRVFRVPATDGMVNRYGLNSRGADDVARRLRDRLRRFARSLGVTEQEVLDGAASVPPGSL
QAGRLLAVQIAKNKETDEKDERAIASDYVYCVRRLARYADVLVVNVSSPNTPGLRDLQAT
EPLTRLLSAVVDEAAKTDRKSRPKVMVKVSPDEDEDTQMEGIVQAVHRSGVDGVIVGNTT
KRRNGVVPEGIRLTNKEQQALMETGGYSGPAMFDRTLNLVGRYRKMLDTQPNSSDKQKIL
FATGGITNGEQALKVLNAGASVAMVYTGMVYGGAGTVTRIKGEMTRQLKSEEPTRS
>A0A180GLJ5
MVVTRNLNMNHLRPAALSLLSASTRTTAAGRGLRLPARLPISREPASRTLFTSAGTVTRT
TLPTRLINFSKVLVLIGSVIGSYAYLTDTRATIHSWLTVPIIKLITNDDPEEAHHLAIRI
LKLLSKIHLIRDVPQPNDELLSFELWGKKFNNPIGMAAGFDKDGDAVDGLFDIGFGYVEI
GSITPEAQPGNPRPRMFRIPSTESIVNRYGFNSQGHLAVLAKLRHRLLSYLDQHRHLGYS
TLLSRYDNMNPVQTAYADSGFTHLVVPTSSSSAETQTGSLDQALGEIADEIELPRSLRVG
QVLGINLGKNKHSPAESVDDFRLGVERFGSLADVLVVNVSSPNTPGLRGLQSKDAFDRLL
SDVVRARDQLPFSTNSNSTRPAVLVKIAPDLSVQELVDIGTVAKQAKVDGIIISNTTTSR
PAGSGSEPEIKETGGLSGPPLKPLALKALSIVYAATEGTIPLVGCGGIRAAEDVLEYGRA
GASFVQLYSALTFQGIGLPRKLKDGLGELLRTQEDGKQWSQIVGSHARNLDLQKLIAEEL
KQVKTASYDDQINEIKQTIQFVDQSIAAIEAQHSPPTLNPPQKAQKEQPLPATAAISNSS
PPPPKSAPSPPHQVGPERGILAHWKRTRQAQIDNNDFKRVV
>A0A194VWZ6
MSGEALTSLLLPINPYLLNLNEPLSTGTVQHPKFAMARPIPRGLPSPLAIIRFARPALRP
TRLPLHQSTRRAASSTAESSSATSSSASSSTSSSSSSQAQQIPQKSAIGFGTAALSVSLA
AAIYLSYLYATDTRASYHQWLVPRLLRVLYSDAEDAHYIGTQALKVLHELGLNPRERPTR
APGIVPEPSDLAISVFETTLANPIGISAGLDKNADIPDVLFDLGAAVVEVGGCTPRPQDG
NPKPRVWRVPSVEGMVNRCGLNSRGADAMAAKLRDRVRRFARTLGLTERDVLNGEGTDVP
PGSLLQGRLLCVQVAKQKETDERDLDAVAKDYVYCVNRLAPYADVLVVNVSSPNTPGLRD
LQAAEPLGRILGAVVKEAKQTQRKTKPKVMVKVSPDEDEDAQMEGIVQAIYMSGVDGVIV
GNTTKRRSGLVPPGIRLNAREQQALTETGGFSGPSMFDRTLDLVGRYRKLLDAAAVQASN
APGASKEAPQKAIFATGGIKNGEQALKVLNAGASVAMVYTSMVYGGAGTVTRMKGEMRSA
LTDGKA
>A0A194X5S6
MSPSSMRLLRTTRASIRHPIFPLSRPIAPRPPTFQTSRPASTAAETSSPVIRLKNFFYGT
SLALFAAFGYLYITDTRASVHQWLVVPAIRWFYPDAEDAHYVGTQALKALYSFNLHPRER
DGSSRDTRGADLSVTVFGQKLHNPIGTSAGIDKLGEIPDALFALGPAIVEVGGATPVAQE
GNPRPRVFRIPSQNVLINRYGLNSLGADDMARRLRERVRLFAYSRGYGVGQEAEEFVLSG
GAGVPPGSLTEGRMLLVQVAKNKDTKDEDIEAVKRDYVYCVERLAPYADILVVNVSSPNT
PGLRTLQRVEPLTRILEGVVGAAKSVKRPTTPKVMVKVSPDEDQDEQMEGIVEAIWKSGV
DGVIVGNTTKRRQNLIPANINLTAKETEILDEQGGFSGPQMFERTLNMVKRYRRLLDQGP
PVSTQQEEPKESSKPVAGISSGDEPGSAITEKIESVKEALTAAATPAPSYEPKVIFATGG
ITNGKQALEILNAGASVAQIYTALVYGGSGTMTRIKKEMKEKISKK
>A0A197KBR2
MNSLATAIRNQSARTLTSRVASTTTCVRPTAAIRHYATVRKEHTSTSRTINFVLGTGLLV
GGVVGLSYAFDSRASIHKYAIIPLIHWTMDAETAHKVAIKCLKMGLSPWDTQEDDASLEV
KLWNKTFSNPLGMAAGFDKHAEAIDGLFDLGFGYVEIGSVTPEPQPGNPQPRMFRLPEDK
CVINRYGFNSEGHKAVEARLRQRIKRFLYKHAREDKDQTQDKLKQSPAESLVDQLSTNRS
LRDDRILAVNLGKNKASTPESVDDYVIGVERLGPYADVLVVNVSSPNTPGLRSLQRKGML
EDLLRQVIQARDRLQSSYKPPLLVKIAPDLSDEELEDVSEAALATKVDGIIISNTTISRP
KSLLNKDNVKEVGGLSGPIVKPLALRALRAVYKHTEGKIPLVGCGGISTGQDALDFARAG
ASMVQLYSSMAYEGPGIAREVKDGIVKGLNGRKWMDIVGEEHRK
>A0A1A0HBB5
MWRFIRPSAKQAVPAARKPLLQASVFPRSILFLAGAGAATAAGIYVLDARAGIHEYVFCP
LIRMFTDAETGHKVGVLLMKYGLVPRLPAEDRKTEDGLLAVLGVDVFGTRLRTPIGLAAG
LDKDGEAIDSLFDTGFSYVEIGSITPEPQPGNPQPRFFRLPRDDAVINRYGFNSTGHFNV
VATLARRFLSNVAEDSQTNAFRDGKLLGINLGKNKAGDEVEDYVKGVSRLGPYADVLIVN
VSSPNTPGLRDLQSELKLTSLLTRVVGERERVGQNKLGRKPPVLVKVAPDLTEPEIESIA
NSAKTAKVDGIIISNTTVQRPLDLYTTDQQLISQAGGLSGKPVKPLSLQALRTLRKYTKD
SDLVLIGCGGISSGKDALEFGKAGATFVELYTAFAYKGPGLPAKIRDELAQLLVQEGKTW
QQIIGEDDK
>A0A1A6AGF2
MSRPQFISLRCPLLSSSRRIPTPKYLRQIPSVRHASTAPSAPRRFISSTLFVAGGVLLVA
YYYDSRSLLHEHVVMPLVRLGSDPEQGHKLAIRLLSMDKWARPRDMGVDDASLQTELFGQ
TITNPIGIAAGFDKDADAIDGLFDLGFGYVEVGSVTPEPQPGNPKPRFFRLEEDAAAINR
YGFNSLGHGHTLAQLRSRLVSFAKSHPSLFPSPLPLNPLPPAGIPRSLRPGQLLAVNLGK
NKTSPADSNEDYIKGVKLLGPYADVIVINVSSPNTPGLRALQGREILKGLLSDVVKTRND
LKHQSGLPKIAVKVASDLSEDELADVAYAVRSSGVEGVIVSNTTIRRKELNLTSAYQDEV
GGLSGKPLFPYALDSIKTLRPLLPPSIPLIGCGGVSTGEDALKMAQAGASLVQVYTSFGY
RGVGTPRLIKDEITSTLSPTNSRWTSEIGKTWGNANMGWDENRLKNDAEHLKNEAKNLGD
LLNRINEKEDLQTLIAQAESALGLGKGKDASTPTSTSGNDTGARDNLAGAQPGSEATSAL
EGSGVTRGLLEAGREQNIQTQPASAPERLIENTGNSAAPPSDGENAGASSIQEALSSTPV
AVDLTPRVIVDRPVVPEVIVNERDNEWTQSVRSGQRRLV
>A0A1B2JDS7
MFNLVRKSTLSTLSKRLPFLPKNTRPLLKASLAGPLAIGVGGVLFGLYFFDARSAIHEYL
VCPAIRMATSAEDGHKLGILCLKYGLSPRLYRDIDDEVLKVSVFGKELSNPVGIAAGLDK
DGEAMDGLYNTGFSYVEIGSITPEPQPGNPKPRFFRIPKDESVINRYGFNSSGHWNVLAR
LRKRFDSFVRDYQKTGQTPPNNAFRPGKLLGINLGKNKTGDEVEDYVKGIQRLGPYADVL
VINVSSPNTPGLRDLQAGSKLTNLLERVVSERDKVNSALDNKSKAPVLVKIAPDLTEEEI
KDIATSAKKAHIDGIVVSNTTISRPTTYVSPNDPILQESGGLSGRPLKPLSLKALRYLRK
YTKDSNLVLVGCGGVATGKDAIDFAKAGATFVELYTAFAYRGPSLPYKIKQEITQELKKE
GKTWMQIVGQDDP
>A0A1B7N344
MHLHAAGFHHVLRKQAPHRTPVFARRLTTSSSSSLSSARTAVYATLFAASAGLFAVYYYD
ARSAMHRYVLTPALRHTFDAETGHKIAVKVLRSGLGPRDPVQDDERLRSELWGNELSNPV
GLAAGFDKDGEAIDGILNLGFSWVEIGSVTPKPQPGNPKPRVFHLPDDEALINRYGFPSQ
GSASVLSRLRARIPTFHEAKDNTTAALKPRSVLAINLGKNKTSPVESPDDFVNGVKTFGT
YADVLVINVSSPNTPGLRGLQNRELLEDLLASVTKARDELEPSPITARRPRLVLKIAPDL
EESQIVDIADLIRNSSIDGVIVSNTTISRPASLRDPNKSEMGGLSGAPLKPRTLQVLKTL
RAHLPSSIPLIGCGGIRTGADALEYGRAGASLIQVYTSFGYDGVGTCRRIKDELESLLRE
ENTTWKAVVDDSVKKLSWTGS
>A0A1B7NPR3
MALNGNGRLPRSLLLNLGSTFRSGARCNLRCPFPSRFGQRPPLSGSNLRFGSRSTSSTSS
ISSISETATAPAKPAGRKLKRYFLGTSIVLFLWGGYLYATDTRASAHRWIVPRLIRWYYP
DAEDAHHAGVDWLKFLYRFGLHPRERGNPDGDGKLVTEVFGYTLCNPIGISGGLDKDAEI
PSALFELGPAIVEVGGTTPLPQEGNPRNRVFRIVSQNALINRYGLNSNGADHMAAVLKQR
VREFAYAHGFGSSEFSEQRVLDGEAGVPAGSLTDGKLLAVQIAKNKSTPETDIEAVKKDY
VYCVDRLGKYADILVVNVSSPNTPGLRTLQESGPLTALLKGVVEAAKHTSRKTKPYVMVK
VSPDEDTDEQITGICDAVWASGVNGIIPLGSASGPHLFNKTVDLVARYRTLLDEKLVSDD
DGPDSTLSPSETGAMTSPGKSYLAPKVIFASGGITDGEQASKALKAGANVAMLYTGLVYG
GSGTITRMKEEMRETGKGTEK
>A0A1B7SC86
MRTLPGPSSDTAKPTPSSRPQSTQKQPLPTRRSTPIPWRTHLRNRSQLVLPPPGKESAMP
ISSISRLCSYLNISSCKYSLMFSRTGLFSHFPGALKASVPTRAASQFRRASSRSSFRKAR
QARLIPNTALVLAVGLGLYSLDARSAINEYVWCPLIRLLTDAETGHRFGVFMLKYGLSPR
LLADVDDPVLQVQVFGKTLSNPVGMAAGFDKEGEAIDPLLDLGFSYVEIGSVTPFPQPGN
PAPRFFRLGKDDAVINRYGFNSSGHWSVLGRLRQRYEKLFAKNPSCANNSFRDNKLLGVN
LGKNKTGDEVQDYVTGVQRFGEYADVLVINVSSPNTPGLRDLQNEAKLTNLLTQVVAERN
MLPGKITDRATKPPVLVKIAPDLTEPEIESIAKAAKQAKVDGIIMSNTTIQRPKDKMLTT
DETLVNQAGGLSGKPLKEISLKAFRLLRKHTKDSDLVLVGCGGISSGKDALDFARAGATF
VQLYTAFAYKGPGLARKIKDEITEELKRENKTWMQVVGEDDK
>A0A1B8AFW4
MQLKLHPKQLPLSRLVEPLGAGPAQHHFPAMSAALLRSRTAVSGTRIASSARPALPKSNL
VQRRSASSSSAGDGAGLRLALYGSAAAAVLYGSYLYATDTRAFFYRWVVPPLLRWAYPDA
EDAHHAGTTALKVLHELNLNPRERDTTLNSPELAVNVFGTEVQNPIGISAGLDKDGEVPD
ALFDLGAGIVEVGGCTPLPQAGNPKPRVFRVRSLDGMVNRYGLNSRGADDMAIRLRDRLR
RFARSLGLTERDVLDGNAKVPPGSLREGRLLAVQIAKNKETDERDEKAIAEDYVYCVRRL
ARFADVLVVNVSSPNTPGLRDLQATEPLTRLLSAVVDEAAKTDRKQKPKVMVKVSPDEDE
DTQMEGIVEAVHRSGVDGVIVGNTTKRRDGVIPPGIKLTAQERQNLMETGGYSGPAMYSR
TLDLVGRYRKMLDKHSFKASLGAKGGAQKVIFATGGITNGEQARQILNAGASVAMVYTGL
TYGGPGTITRIKQELKGVKN
>A0A1B8BXV0
MSFLPRLSRAPIGLRTLTRPTLPRAPARLTRLSSTTSTPPPPSRIVTALKRLVTTTFLTT
ALLITYLSATDTRFTALHRHLIVPSLRYLVPDPERAHSLTMTALSTLYTLGLHPRERPTS
AGPDLSTTIFGQTLTSPLGTSAGIDKNGSVPDVLLALGAAYTEVGGITPKPQAGNPQPRL
FRIPSQNALINRFGLNSLGADAVAARLRERVRRYAISAGFGGGDDGERRVLDGEAGVPPG
SLVEGKLMGVQIGKNASTPDDIDSVVADYVYCVQRLARYADVLVVNVSSPNTAGLRDLQA
QAPLTAILKAVVKAAGETDRKVAPRVMVKVSPDENEAKQVEGICNAVWDSGVDGVIVGNT
TKRRPAPVPAGFVLPAEEERILREEAGGYSGPQLFEGTVDLVRKYRKELDKGRGGERKTV
FGSGGVTNGKEALKVLEAGADMVQVYTALVYGGAGTLTKIKHEMRKEIARNTPHSD
>A0A1B8E2U2
MSFLPRLSRSPLALRTLTRPTLPRAPARFTRLSSTTSTPPPPHRIVTALKRLVTTTFLTT
ALLIAYLSATDTRFTALHRHLIVPSLRYLVPDPERAHALTLSALSTLYTLGLYPRERSSA
TGPDLSTTIFGHVLQSPLGTSAGIDKNGSVPDALLALGAAYTEVGGIVPRPQEGNAKPRL
FRIPSQNALINRFGLNSLGADAVAARLRERVRRYAISAGFGGGDDGERRVLDGEAGVPPG
SLAEGKLMGVQIGKNASTPDDIDSVVADYVYCVHRLARYADVLVVNVSSPNTAGLRDLQA
QAPLTAILKAVVKAAKETGRKTAPRVMVKVSPDEREDKQVEGICNAVWDSGVDGVIVGNT
TKRRPAPVPAGFVLPAEEERILREEAGGYSGPQLFEGTVGLVKKYREELDAGLKARGGER
KTVFGSGGVTNGKEALQVLQAGADMVQVYTALVYGGAGTLTKIKHEMRKEIDRNSPRSD
>A0A1B8EJL2
MSFLPRLARTPLAVRTLTRPTLPRAPARLTRLSSTTSTPPPPSRIVTALKRLVTTTFITT
ALLITYLSTTDTRFTALHRHLIVPALRYLVPDPEQAHSLTLTALSTLYTLGLHPRERTPS
AGPDLSTTIFGHVLTSPIGTSAGIDKNASVPDALLALGAAYTEVGGIVPKPQAGNPQPRL
FRIPSQNALINRFGLNSLGADAVAARLRERVRRYAISAGFGGGDDGERRVLDGEAGVPPG
SLVEGKLMGVQIGKNASTPDDIDSVVADYVYCVQRLARYADVLVVNVSSPNTAGLRDLQA
QAPLTAILKAVVKAAGETDRKVAPRVMVKVSPDENEAKQVEGICNAVWDSGVDGVIVGNT
TKRRPAPVPAGFVLPAEEERILREEAGGYSGPQLFEGTVDLVRKYRQELDKGRGGERKTV
FGSGGVTNGKEALKVLEAGADMVQVYTALVYGGAGTLTKIKHEMRKEIDRNTPRSD
>A0A1B8GKT9
MSFLPRLSRTPLALRTLTRPTLPRAPARLTRLSSTTSTPPPPSRIVTALKRLVTTTFITT
ALLITYLSTTDTRFTALHRHLIVPSLRYLVPDPEQAHSLTLTALSTLYTLGLHPRERTPS
AGPDLSTTIFGHVLTSPLGTSAGIDKNASVPDALLALGAAYTEVGGIVPKPQAGNPQPRL
FRIPSQNALINRFGLNSLGADAVAARLRERVRRYAISAGFGGGDDGERRVLDGEAGVPPG
SLVEGKLMGVQIGKNASTPDDIDSVVADYVYCVQRLARYADVLVVNVSSPNTAGLRDLQA
QAPLTAILKAVVKAAGETDRKVAPRVMVKVSPDENEAKQVEGICNAVWDSGVDGVIVGNT
TKRRPAPVPAGFVLPAEEERILREEAGGYSGPQLFEGTVDLVRKYRKELDKGRSGERKTV
FGSGGVTNGKEALKVLEAGADMVQIYTALVYGGAGTLTKIKHEMRREIDRNTPRSD
>A0A1B9GAE7
MSRPLLSALRRPLPHLSRPNPLSLRQPQISAIRHASTTPSTPRRFVSSTLFIAGGVLLIA
YYYDSRSLLHEHVVMPLVRLGLDPEQGHKLAVRLLSLDKWARPRDIGVEDAGLQTELLGQ
KITNPVGIAAGFDKDADAIDGLFDLGFGYVEVGSVTPEPQSGNPKPRFFRLEEDAAAINR
YGFNSLGHGHTLAKLRARLVAFAQSHPSLFPSPLPLNPLPPSGIPRSLRPGQLLAVNLGK
NKVSAAESNEDYIKGVKLLGPYADVIVINVSSPNTPGLRALQGKEILKNLLSDVVNERNN
LKNNDGLPKIAVKVASDLSEDELADVAYAVRSSGVEGVIVSNTTVRREELSLTSTKQNEV
GGLSGKPLFPYALDSIKTLRPLLPPSIPLIGCGGVSTGEDALKMARAGASLVQLYTSFGY
RGVGTPRLIKDEITSSLKTSQSRWLGEVGKDYSNGQMGWDENRLKRESENVRKEAESLGD
LLRHISEKESMADLIGRAEAALGRKSSSAEQTQGDGARDNLAGSATGQVQGEDAAQGLVE
SGAGADVQRIQQPDSQVEQARLIDSAPSTTRPASSIQDALTSTPESIDLTPRVVVVEHPP
IPEPRVEQGEDEWVQSVRSGQRRLV
>A0A1B9GQE7
MTRLSSPLSALRRPLPSSVLVQARTRSFAVPKPRFASTSSSSPTPSRRYVSTTLLIGGSV
LLVAYYYDSRSLLHEHVVMPLVRYALDPEEGHKLAVRVLGWDKWARPRDMGVDGPELQAE
LFGLPIKNPVGIAAGFDKDADAIDGLFDLGFGYVEVGSVTPEPQPGNPKPRFFRLEEDDA
AINRYGFNSLGHGHTLARLRARLYAFAQSHPSLFPSPLPLNPLPPSGIPRSLRPGQLLAV
NLGKNKISAADSNEDYIKGVRLLGPYADVVVVNVSSPNTPGLRALQGRQVLEKLLRDVVE
ERNRISTADGLPKIAVKVASDLSEEELADVASAVRSSGVEGVIVSNTTIRRQELGLASAN
QDEVGGLSGKPLFPYALNALKTLRPLLPPSIPLIGCGGVSTGFDALAMARAGASLVQVYT
TFGYRGVGTPRLIKDEITSELNNPASSATGILSAKASWKGEVGKDWASSSSDGSSTMGWD
ERRVAQESEAVKKEAQGLGELLRQLDDREGLATLTREAEQALREIRQDVSETAASGTTQS
GSAKVQGQGAEGGARDNLVGASTETSGDNGDANAVIGGGDVAAGLIEAGTGASSASASAS
PASSVPSNEASGLIASPSSQASQQSQISALEQGSSDIGAPSIQEALLSTPVAIDLTPQVV
VENPAAVQAAQAQEVPREVGGDDEWTQSVRSGQRRLV
>A0A1B9IDE4
MSRPLFTSFRRPLVSTSRSSVHFRPVPSIRHASSTPSAPRRFISSTLFIATGFFLAEYYY
DSRSLLHEHVVMPLVRLGLDPEQGHKLAIRLLSMDKWARPRDKGVDDASLQTELFGQRIS
NPIGIAAGFDKDAVAIDGLFDLGFGYVEVGSVTPEPQPGNPKPRFFRLEEDSAAINRYGF
NSLGHGHTLAQLRSRLVSFAKSHPSLFPSPLPLNPLPPADIPRSLRPGQLLAVNLGKNKT
SPADSNEDYIKGVKLLGPYADVIVINVSSPNTPGLRALQGREILKGLLSDVVKTRNDLKN
QNGLPKIAVKVASDLSEDELADVAYAVRSSGVEGVIVSNTTIRRKELGLTSSYQDEVGGL
SGKPLFPYALESVKTLRPLLPPSIPLIGCGGVSTGEDALEMARAGASLVQVYTSFGYRGV
GTARLIKDEITSSLSQSQSKWTGEIGKSWGNSNMGWDENRLKNDAEKLKNEAKNLGDLLN
KINEKEDLQSLIAQAELAIGKPKDASSAKTTSESEKDGARDNLAGSTSTPQSTVKGDDVA
SGLLESGIANTEQIRNTQDRAIENTSTPSSPTAQEDVGASSIQEALLTTPIPIDLTPQIV
VDQPVVTEVTVDERENQWTQSVRSGQRRLV
>A0A1D2VC61
MNSLLFKNSGFFRKNLTSSSLKSANDLLSLNQKRCFAKSFFKKESNSNPNPNIIKSSALP
DSLVILGGVALASTLAYYLYDAKSSFQEYVTSPVIRLVTDGENGHKFGIFALKNGLCPRI
VDDNDIDLLKVKNIFGGRTLSNPIGMAAGFDKNGEAIDPLFDLGFSYVEIGSITPEPQPG
NPTPRVFRLPRDEAIINRYGFNSDGHWSVLTNLRLRLEKYYYQKNYHLSLESPYSNAFRD
EKILAINLGKNKNGDEIEDYTLGVQRFGEYSDVLVINVSSPNTPGLRTLQSNEKLTNLLK
AVKKERDNLSGTIIDKYHKPSLLVKIAPDLSEMEIKSIAESVKESKIDGIIVSNTTIQRP
INSMRTDDVKLLKEQGGLSGKPIKELSLKALRTLRKYTKDDPSLILVGCGGISSGKDAIE
FAKAGASFVEVLTSFAYRGPGLPYKIKSEIINELKKEGKTWMDIIGEDDK
>A0A1E1K6U0
MASTPLRLLRFSQNPTRRLLLAQSRSTFLPRAAVQFSRPVTTAAAEASSLVTRLRNLLYG
TSLSLFAVFSYLYITDTRASVHQWLVVPALRWIYPDAEEAHHAGTKALKSLYSFNMHPRE
RGSRKEEVDLSITVYGQKLQNPIGTSAGIDKLAEIPDALFALGPAIVEVGGATPLPQDGN
PKPRVFRLPSRYSMINRYGLNSKGADDMARRLRERVRAFAYRSGYGIGDEAEEFVLSGGA
GVPPGSLAEGKLLLVQVAKNKDTKDGDIEAVKRDYVYCVERLAPYADVLVVNVSSPNTPG
LRTLQRVEPLTRILEGVVAAAKSSRRKTPPKVMVKVSPDEDQDEQIEGIVEAIWKSGVDG
IIVGNTTNRRDIIAPADHPLTQKEKEVLNEKGGLSGPHMFERTLSLVKRYRQLLDQGPPV
ESPEPQLTHQKQPAQLAAIPSPRDEISTKISNKLSATKDVVSTAVSAAVSGVKDSVSSVK
ESVSGKKHEEKVIFATGGITNGKQALEILNAGASVAQIYTALTYGGSGTVTRIKREMSEE
VRRG
>A0A1E3I6P4
MSYRLPIAPLRRRFAPGSLSAVSKRFASTSAPRPGRRYLSTTLLLGGGVLGLAYYYDSRS
LLHEHVVMPIARLVADPEEGHKLAVRVLSWDKWARPRDMGVDGPELQAELFGHKLTNPLG
IAAGFDKDASAIDGLFDLGFGYVEVGSITPEPQPGNPTPRFFRLEEDDAAINRYGFNSLG
HGQALNRLRERVVRFSREHPSLFPAPLPANPLPPAGLPRSLRPGQLLAVNLGKNKTSAAD
SNEDYIRGVRTFGPYADVLIINVSSPNTPGLRALQGRKQLESLLGDVVKERNRLGGDGLP
KIAVKVTADLGEEELADVAGAVRSSGVEGVIVSNTTIRRQELNLKSANQHQIGGLSGKPL
FPYALQSLKTLRPLLPPSIPLIGCGGVSTGSDAIEMANAGASLVQVYTSFGYRGVGTPRL
IKDEITESLKSQVGASWSKQVGKDWMGKEGGVAAMGWDENRIKHEAELLKTEAASLASLL
KEAGEKQDLGRLVAEAEKALGLRKGEEQQLVKEGKATEEQQQVEVGQAQKQVAQPSIGEA
LISDPVGKVDLGPIVVLDERRVKESASIEEKREREAEWSREAKQGAKRLV
>A0A1E3NGV9
MLPLQALRRVPPRPFYSSLALKRCFNSRRSTPLQSKILPLPSSTFLLVCAIGLGAYSLDA
RSAANEYLWCPLIRLLTDAEQGHKLGIDLLKSGVYPRLFSDIDDPVLEVDVFGKKLSNPI
GMAAGFDKHGEVIDPLFNLGFGYVEIGSITPLPQPGNPTPRFFRLGQDDAVINRYGFNSV
GHLAVLAELKRRFTKLHVAHPNATLNSFRDNKFLAINLGKNKTGDEVQDYIKGVQSFGPY
ADALVINVSSPNTPGLRDLQNEKKLTNLLTKVVAERNSLDGELIDSSRKPPILVKVAPDL
TEPEIKSIAQSAKDAKIDGIILSNTTIQRPVDQMITKSNVVQETGGLSGKPLKPISLKAF
RILRKYTKDSNLVLVGCGGISTGKDAIEFAKAGATYVELYTAFAYKGPGLARKIKDEVTA
ELKKEGKTWMEIVGSDDK
>A0A1E3P303
MNRQFIRPLTQSFKRLSTSTRFSSSYSKPLKNGFLTNPLLFSGALIGGSIFTYYCFDSKS
SIHEYFICPLIRNLTDAEDGHRLGVFLMSWGISPTLRNDKDDEILQTEVLGKKLSNPIGI
AAGLDKNGEIIDPLFDVGFGYVEIGSITPEPQPGNPKPRFFRLPKDDAVINRYGFNSNGH
VDVVIRLKERLEKFFRKNPQVVNVNNSLRDGKILGINLGKNKTGDEVQDYLKGVENFNEF
ADFLIINVSSPNTPGLRNLQGESKLTNLLTEIVNKRDQLSINAQAKTPILVKIAPDLNES
EIQSIVNSAKKSKINGIIVSNTTIQRPSTLKSSSTLTEQTGGLSGAPLKPYSLKALRTAA
KYTQGSDLILVGCGGISTGADVLEFGKAGAKYVQLYTSFAYKGPGLVYKIKKELTEELQK
EGKTWEEIVGSDLKK
>A0A1E3PSP9
MFARSARRLPLAPLRQWSRAASTTPVSKTSPSTARKLALAAAASLSLAAAYTYYTDAQSS
LHGSVLLPIVRLTMPAEFSHSFAIQCFKYGLSPWEKRTEDEIDPAHQLEHSLFGGKIRLR
NILGVAAGLDKHGDAIDPLFDLGFGYVEIGSVTPLEQPGNPKPRFFRLIDDNAVINRYGF
NSVGHAAVADRLRSRLSKNQDAFKASGGLRSLRPGRCLALNLGKNKTGDEVQDYVAGVMA
LGPYADVLVINVSSPNTPGLRDLQAGDKLTTLLSAVVQSRNKLPDQIKDDPLLQSPNPHL
PPIVVKIAPDLSESEVESIAHSIKHAGIDGVIVSNTTIARPDTLKSDPALVQQAGGLSGT
PVKPFSLAAVRLIKKYLHNDAAGKQIDIIGCGGISSSADALEFAHAGASAVQLYTAFAYQ
GGAIAGKVKRDLVKDLKGQNWKDIVGKPE
>A0A1E3QQE8
MLLNNTVKKAANTVFKRSVATRPVLKSSIFPKALLVTGGLLGLSLTSYYLLNARSAVHEY
VFCPLIRAFTDAEDGHKWGVALMKYGLVPKLFDDQDDAVLATCVFGNRVLSNPVGLAAGL
DKDAEAIDALFDFGFGYVEVGSITPEAQPGNPQPRFFRLPKDDAVINRYGFNSTGHWEVA
TRLRLRLEKLVQRYVASETNAFRENRMLGINLGKNKHGEEVNDYVLGVRRLGQFADVLVI
NVSSPNTPGLRDLQSESKLTNLLKTVVAERDILKVNRLGQKPPVLVKVAPDLSEVEIASI
AQSAKDAKIDGIIISNTTIQRPVDQLRTKDLELVNQMGGLSGKPLKPLSLQALRTLRKYT
KESDLTIIGCGGISSGKDAIEFAKAGANFVQLYTSFAYRGPGLVAKIKDEITAELKKEGK
TWNEIVGEDDK
>A0A1E4RI15
MMNRSFFSRNTVQIGRKVAYNQRQTFTTNAKLPILKSSVLPRSILWAVGLAGAAVGGFYL
ADARSAFHEYVLCPIIRASTSAEQGHKLGIFFMKYGLTPRLLDDETYDTSDVLGVDVFGT
KLKSPIGLAAGLDKDGEAIESLFNCGFSYVEIGSITPEPQPGNPQPRFFRLPRDDAVINR
YGFNSSGHFNVVATLKLRFEKLLQKFQRNNSPDSEIPSNAFRNGKLLAVNLGKNKFGDEV
TDYVKGVERLGPYADVLVINVSSPNTPGLRDLQNELKLTSLLSTVVAERNVLQNNLLGKK
PPVLVKVAPDLTEPEIESIATAAKTAKVDGIIISNTTIQRPKSTLKTTDNNLVDQTGGLS
GKPLKPIALQALRHLRKYTKDSDLVLVGCGGISSGKDALEFGKAGATFIELYTAFAYKGP
GLPGKIRDELIAELKKEGKTWQQIIGQDDK
>A0A1E4RXC6
MNRTSARVVPLFASLSPLRITGLVACLGVFTAYCFDARSSIHEKLFCPIIRAVTDAEQGH
LLGIWLMKNGLAPRLFVDKDDPVLKVNVFGKEMTNPIGVAAGLDKHGEAIDSLFGSGFGY
VEIGSITPLPQPGNPKPRFFRLPEDDAVINRYGFNSEGHDSVAARLEKRREKLTGQGAPT
DNLSLKANKLLAINLGKNKTGDEIEDYTKGVDQFNKFADVLVINVSSPNTPGLRNLQGEE
KLTNLLKSVVSQRDALVSKDGKTTPILVKVAPDLDEQEIASIVKSAQKSKVNGIIISNTT
IQRPETLKSSPELTKEAGGLSGAPVKPLALKALRTAAKYAKGTGLTLVGCGGISTGKDAL
EFGKAGATYVELYTSFAYKGPGLVSKIKDELTEELKKEGKTWEQIIGSDIQ
>A0A1E4SI62
MRFFKAFNPLGRRAVHQASILPGPLALAGGIIGLSIGGYYCLDSRSAIHEYVFCPLIRAF
TDAEEGHKLGISLLKYGLAPKILDPELNAEDAKILGVDVFGTRLQSPIGLAAGLDKDGEA
IDGLFNTGFSYVEIGSITPEAQPGNPQPRFFRLPRDDAVINRYGFNSTGHFSVIATLRTR
FSKLFGQSGQDAPSNAFRNGRLLGINLGKNKFGDEVEDYVKGVDRLSPYADVLVINVSSP
NTPGLRDLQSELKLTNLLTTVVRERDAAGANLLGKIPPVMVKVAPDLTEPEIESIANSAK
LAKVDGIIISNTTISRPVESLRTTNRELINQAGGLSGKPLKPLSLKALRTLRKYTKDSKL
VLVGCGGISSGKDVLEFGKAGATFVQLYTAFAYKGPGLPAHIRDELLAELKKEGKTWQEI
VGLE
>A0A1E4TRF0
MSRVLVSQSSPLFLRRAVLQKPFLSVKNLSFTSGKRAYSLDARSAINEYVYCPLIRRVTD
AEQGHKLGVFLMKYGLSPRLFNDKDDKVLEVSVFDKKLANPIGMAAGFDKHGECIDALFD
LGFSYVEIGSITPEPQPGNPEPRFFRLPKDEAVINRYGFNSVGHWDVLGRLKLRAEKYLR
AEAVAASSLDQSLKDNHVTTNAFRNNKLLAINLGKNKNGDEIEDYVKGVERFGPFADVLV
INVSSPNTPGLRNLQSSDKLTNLLKIVVNQRDLLNGNLLHSKPPILVKIAPDLTEIEIKS
IAESAKEAKIDGIIMSNTTIQRDNLKLLTTDKNLINEQGGLSGAPLKEISLNAFKKLRKY
TKDSDLVLIGCGGISNGKDAIEFAKAGATFVQLYTAFAYKGPGLAAKIKDEITSELKKEN
KTWMEIIGADDNEK
>A0A1E5RA74
MFRNIARNPVATHQFRTFFTRNTRMPLKSSVAAPKFILYAAGAVGLSGLAFYGLNARSSF
HEYVLCPIIRILTPDAENGHKIGILCFKYGLTPWLFFDKDDKSINVEVFGKTLTNPVGCA
AGLDKDADGVDGIFNVGFGYHEVGSITPKPQPGNPRPRFFRLPQDDAVINRYGFNSKGHN
NAFDNLIARVSKFLKSYKSKQEKDEITNMSLYKNKFLGINLGKNKTGDEVQDYLEGVDKF
QSLADVLVINVSSPNTPGLRDLQAESKLTNLLTQIVDKRDSLISRGNALGAKEHKPPVLV
KIAPDLTEPELASIVQSAKDSKIDGIVVSNTTIQRPSSLLTADDSLKNQTGGLSGKPLKP
LSLKALRTVARYSKDSGLVLVGCGGISTGKDAIEFAKAGATFVQLYTSFAYSGPPLVARV
KDEITAELAKEGKTWMQIIGEDVK
>A0A1F5LKQ6
MSCTAAKMAWRASIRARALPTSRLTQRPSALIPKRVPGAKRYASDSAEAAKETVKVAAKD
AAKETVKEAPKEIPRKAGRGSKKALYGTSLALTLLVGYIYGTDTRASIHRYGAVPLIRQL
YPDAEDAHHMGVDMLKMLYPYGLHPRERGNPDSDGALATEVFGYTLSNPIGISAGLDKHA
DVPDALFDIGPAIVEVGGTTPLPQEGNPKPRVFRLPSQHAMINRYGLNSKGADHMAAVLK
QRVTDFAYAAGFGLHDGSEQRVLDGEANVPPGSLIPGKLLAVQVAKNKLTPDNDIEAIKR
DYVYCVDRLARYADILVVNVSSPNTPGLRDLQATAPLTAILTAVVGSAKNIERKTKPFVM
VKVSPDEDSNEQISGICEAVWNSGVDGVIVGNTTNRRPDPVPKGFVLPEAEQKTLTETGG
YSGPQLFDRSVALVARYRALLDQGPPSAADAKSDAPATELEGTVEKAADLATLPRKVIFA
SGGITTGKQARQVLDAGASVAMMYTGIVYGGVGTVTRVKKELREEMQKK
>A0A1G4BGC3
MRARTPAEGPPSASAMPLPHFPVLQGSRRAVQGGRAIMATTTTLFRVFLRRQTPGAQGLR
NRLAQHQQRRANSDAPTPKRAEDPIPVPNTITTIPLWQRLGPLTRAAEGYARAQRKRPLM
TQFVSSLVIYFCADLSAQNMSGNDYDPERTMRSLIIGAISSIPSYKWFIFLSQNFNYASR
LLSLGTKVVVNQVCFTPIFNSYFFGMQAFLAGDNLEQIVERIRRTVPVSIVNSCKLWPAV
TAFSFSFIPMEYRSVFSGVIAVGWQTYLSFLNRQAEVIEEAEEVEERTHAVQAIAAHERA
TPNVRHHNPQILPNAEPLSVGQDRYLSSAMASICMRSCRVQSVLRSARNPTAVRPRLPSN
IPRRHASTATGSSTNSQAGSGLKTGLYSVALAGSLYISYLYVTDTRASIHRLSPMVMRFV
WSDAEDAHHAGTGMMKTLYDLGLHIRERDRTLAEHPALATEVYGMKLANPIGISAGLDKH
ADIPDALFALGAGIVEVGGCTPRPQDGNPRPRVFRVPSLDGMINRYGLNSRGADSMAITL
RERVRKFARKVGATEQEVLDGEAGVPAGSLLPGRLLAVQIAKNKETDQKDVNAVAQDYVY
CVQRLARYADILVVNVSSPNTPGLRDLQATEPLTRLLSAVVQEAGKVDRRVHPKVMVKVS
PDEEEDTQIEGIVQAVCSSGVDGIIVGNTTNRRTGIVPQGVKLSAKEQKALQETGGYSGP
AMYNRTLDLVGRYRKKLDAQTLQTGSAEEAAAIPDIDGTFSGKLHDLIEGKDTPRKVIFA
TGGITNGEQALKILNAGASVAMVYTGLTYGGPGTITRIKGEIKDQA
>A0A1G4IYY0
MASRVSMQRFSRMPNFFLRNGCHPLRSGFNGGKFILYTAGVIGGGFAGLYLMNSRSAIHE
YLLCPLVRMMTPDAEKGHRFGIFCLKWGLAPKLLFDKDDEVLRVDVFGTTMTNPVGCAAG
LDKDGEAIDGILQSGFGYHELGSITPLPQPGNPTPRFFRLPQDDAVINRYGFNSTGHDNV
YATVAKRVSNYLNSYFSKDVDSDKLSLYKNKLLAINLGKNKNGDEVKDYLRGVEKFQRLA
DVLVINVSSPNTPGLRDLQSESKLTDLLSQVVSKRNSLIETGNSLGSKSHRPPILVKIAP
DLTEPELQSIAEAAKKSKVDGIIVSNTTIQRPESLITRDESLKNQVGGLSGKPVKEFSLK
ALKTIYKYTKDSDLILVGCGGISSAQDALDFGRAGATFVQLYTSYAYKGPGVVAKIKDDL
TEVLKREGKTWMQIVGEDSK
>A0A1G4JLW6
MLLVTCLFVYLSLFCSLWSSVNIMKKLTSEWYVQKPRIGIFHYRSSQIQLALVEMPSRVV
LQGLLKKPNYFLRNSRYPLKSGFNGAKFILYTAGMIGGGFAGLYLINSRSAIHEYVLCPL
VRFMTPDAENGHKLGIFLLKWGLTPKLLFDKDDEVLKVNVFGTTMSNPIGCAAGLDKNGE
AIDGILQGGFAYHEIGSITPLPQPGNPRPRFFRLPRDGAVINRYGFNSDGHEHVFANVAA
RVSDYLYSYFSKNASIDKLSLYQNKLLAINLGKNKNGDEVKDYLKGVEKFQSLADVLVIN
VSSPNTPGLRDLQNESKLTDLLSQVVDKRNSLVCAGNALGATSHRPPILVKIAPDLTAPE
LQSIAEAAKKSKVDGIIVSNTTIKRPGTLITEDETLTHQVGGLSGKPLKEFSLKALRTIY
QYTRDSDLVLVGCGGISSAEDALEFGRAGANFVQLYTAFAYKGPGLVAKIKDGVTEQLKK
EGKTWMQIVGEDQK
>A0A1G4JPL7
MKNNIYLLQAQQSPIMWTVSSLRSCGRLPLQQLTRNANYFTSNSRYPLRSSLGARLVLYT
AAVFGGGIAGLYLMNSRSAIHEYLFCPLLRLLTPDAETGHRMGIFFLKHGLVPRQLFDED
DDILRVNVFGTQLNNPIGCAAGLDKDGEAIDGILKSGFAYHEIGSITPLPQPGNPQPRFF
RLPQDEAVINRYGFNSSGHEKVFSTVMDRVSNYINSYFKGDDISNLSLHNGKLLAINLGK
NKKGDEVEDYLKGVVRFHSVADVLVVNVSSPNTPGLRDLQNESKLTHLLTQVVNKRNSLV
KKGNALGSKSHKPPVLVKIAPDLTDPELESIAEAAKKSKVDGIIVSNTTIKRPKTLITAD
IDLKNQAGGLSGKPLKPLALKALKCIAKHTKDSDLILVGCGGITSGKDAIEFGKAGATFI
ELYTAFAYKGPGLVAKIKDEITEELKKENKTWMDIIGEGNK
>A0A1G4M7P8
MSLARGLTSKFLGKGHNYFYSNNRIPLKSAFSGAKLVLYSASFVGGTVAGYYLMNSRSAI
HEYLLCPIIRLATPDAEEGHKLGIFLLKWGLAPKLLFDKDDEILHVKAFGKTITNPIGCA
AGLDKNGEAVDGIFQSGFGYHEIGSITPLPQPGNPRPRFFRLPQDEAVINRYGFNSNGHD
FVHSLLTNRVSAFLNSYFEDKSIANLSLYKDKLLAINLGKNKNGDEVNDYLKGVEKFQSL
ADVLVINVSSPNTPGLRDLQNEAKLTDLLTQVVKKRDELVNHGNALGAEAHKPPVMVKIA
PDLTEPELQSIAEAAKRSKVDGIIVSNTTIQRPDSLITPDPELKNQTGGLSGKPLKPFAL
KALKNVSKYTKDSGLVLVGCGGISSAQDVLEFGRAGASFVEVYTAFAYKGPAIVSKIKDD
VTAELKKEGKTWMDIVGEDNK
>A0A1G4QN19
MIYGLATRALHILPPEDAHSLTILLLKAGLGPVSRLNTPQLAVDVPYEGGTLRFPNCIGL
AAGFDKNADVPLAMVRAGFGFAECGTVTPLPQDGNPKPRLFRLSEDQAVINRMGFNNKGL
DVFLRHLEHINAHRKGAVIGLNIGANKDATDRMADYVTGLKRLWGQGSYFTINISSPNTP
GLRALQGKSYLDDLLGQMAETRAALVKVSGSNCPIFLKIAPDLTEAEIADTVTSTLDHRL
DGLIVSNTTLSRDGLVSALAVESGGLSGAPLFELSTRALKTARAASAGKLTLIGAGGVSN
GAQAYAKIRAGASLVQLYSALVYTGPRLADRIRRDLVLRLKADGFRSLTEAVGTDA
>A0A1G5KYI6
MIGALFSLAKPALHALDAETAHQLTIRSLSLMPIKPPPEDDTRLSVNIFGRHFPNPVGLA
AGFDKQCEVPDQLLSLGFGFVELGGVVPKPQTGNPRPRVFRLAQDEAVINRFGLNSDGLE
VARQRLSGRLGRPGVVGVNIGANKDSADRIADYVSCVQALCGLVDFLTINVSSPNTPGLR
DLQGEAFLDDLLARSIEVRNKTDEGRKKTTILLKIAPDISLETLDGIVATALKRGIDGLT
VSNTTVARPESLREKALAAETGGLSGKPLFVPSTRILAETYLRLENRIPLIGVGGVDSAE
AAWAKIRAGASLVQLYSAMVYKGPGLIGDIKRGLLRKIEQEKTSLAQAIGRDAAAIARGQ
F
>A0A1G6HIG1
MDLHLPGPLVDAVYDGVGRPTLFRLGGGDPEVAHETTLDWLAWWGRTPARRAVLDLAFGS
TGQPVEVAGIRFDGPVGLAAGMDKNARALKAWAHLGFSHVEFGTVTGHPQPGNPPPRMFR
LKSSHGVINRMGFNNDGSAAMAARLEQHGVRRGNLAAGLPIGVSIGKTKAVALEDAVDDY
LASLRRLAHMADYLAINVSSPNTPGLRSLQGAGELSVLVRTLVGEAAARAAASPQSVLGP
VPIFVKIAPDLEWSAIDEALAVCESAGAAGVIATNTTLGRDGLAFEDRPLATEAGGLSGA
PLTARAREVVSYVTSHTRLPVVGVGGIMTADDARAMLDAGAALVQLYTGFIYHGPGLVRD
INRL
>A0A1G7UZQ6
MDLYSALGPLLRHLEPERAHALTLRALRWGLAPAHAPTTDPILRQHIWGIDFSNPIGLAA
GFDKNAEAVDGLFQQGFGFVEVGTVTPRPQPGNARPRVFRLPEDDAVINRLGFNSAGVAV
VRDRLAALHSRGVAGPVGVNVGKNRDRVDAPTEYAWAAGALAPYADYVTINVSSPNTPGL
RDLQGADKLGHLIARVREAMDAACPEGAPPLLLKVAPDLEMAAMADIASVVFAQHVDGLI
VGNTTTSRPKALRGGYRTERGGLSGRPLFELSTHVLKTMYALTEGQVPIVGVGGIASGAD
AYAKIRAGASLVQLYTALIYHGPALVPSIASDLAARLRADGFESIAAAVGADA
>A0A1H2AJK4
MTDGLERRARQARPLPTATVTDLAYQRVIRPAVFRIGDGDAERAHETTLRMLATVGKLPP
ALAAMSALLARHRRPLTVAGIDFDGVVGLAAGMDKFGIAARSWGPLGFGFAELGTVTAQA
QPGNPKPRLFRLPASAAVINRMGFNNGGAEALADTLARFGVRRGNRAVGIPLGISIGKTK
ITPLHKAVADYLTSFRVLAPYADYIAVNVSSPNTPGLRSLQDRGALTELLSTLSDEAAIA
GRPVPILVKIAPDLTEPALDEVLEVADDVGIQGLIATNTTLSREGLDHHDLDLAPEVGGL
SGAPLARRARQVVGYLAERTELPIIGVGGIDSVDDAQALLDAGAQLLQILTGFIYRGPGL
IDRINHQVRFNQEVSR
>A0A1I3Y3G9
MTPRIASTLMPLMRGIDPERAHDLALRALRFGLAGADRSPDDPILATEALGIRFRNPIGL
AAGFDKSAVAIAPLMRLGFGFVEAGSVTPKPQFGNPKPRLFRLVEDRAVINRMGMNNAGL
APFLARLAHLPNPRPAVLGCNIAINKEGAAPLRDYPALYTAVAPHAAYVAVNVSSPNTPG
LRDLQGEQQLRDILAALAAARDAIAGPRPPILVKIAPDLSPGAVEPIVESALLHGIQGLI
VSNTTIARPAPLRSALKSQAGGLSGPPLREASTELLKRVARVTQGRLTLIGCGGVGSGAD
ALEKIKAGASLVQLYAAFAYDGPALIPRIKRELAAAMRREGFSSVAEAVGVDVR
>A0A1I5D9D4
MSNPFLDTLARKALFTLNPELAHKISIQLLKTGLVRGPRLPDDPALKIKLWDLEFPNPLG
MAAGFDKNAEVPDATLALGFGATEIGTITPLPQGGNPKPRLFRLIEDDAVINRMGFNNEG
HAAAHARLAARKAKNGIIGVNVGANKDSKDRMQDYVKGIAAFADLASFFTINISSPNTPG
LRDLQAREALDTLLARVLEERNTQTKWVGRSVPVLLKIAPDVDEFGLDDICAVAVARGVD
GMVVSNTTLDRPNHLACQKQLSEAGGLSGKPLFDKSTIALAKTRKRVGPTMPLVGVGGIT
DAISAIEKIRAGANLVQFYTSMVYGGVSMVSLMVMEMSAILAERGVSHLDQIRGESCDDW
AKHPLA
>A0A1I5EXF5
MYKSLLKPLLFLKKPEAAHHLTFDLTKLTFNLPVVQSALKANFRLDNPLLEREVFGLKFK
NPVGLAAGFDKDAKLIDEMAMLGFGFIEIGTLTPKPQEGNPQPRLFRLPQDEALINRMGF
NNGGVLEAVERLKKRKSDVIVGGNIGKNKITPNENAVDDYLYCLEALHPYVDYFVVNVSS
PNTPNLRDLQEKEPLKALLSAVKSANDKKEKPKPILLKIAPDLTDGQLDDIIEIVLETEI
DGVIATNTTIDRSALKTDKNQVEAIGAGGVSGKVLKNRSTEVIRYLNQKSIGAFPIIGVG
GIYSAEDAIEKLQAGASLVQVYSGMIYEGPSLIKRIKKGLLAYFSR
>A0A1I6H948
MYKLLLRPLLFLLDPERVHYLSFSAIRLMHRLGLGPVIRWRYQLNKPELEREVFGLKFPN
PVGLAAGFDKDARCFRELSSFGFGFIEIGTLTPKPQPGNPKKRLFRLKKDSGIINRMGFN
NQGVAAAAIRLQRKGQVLIGGNIGKNKVTPNEEAVDDYLKCFTQLFPLVDYFVVNVSSPN
TPGLRELQEREPLTRLLNTLMEANTAIAREHNLKTRPLLLKIAPDLTDDQLRDIIEIVKE
TRIDGVIATNTTISREGLASDPAIVNEAGGLSGLPLRERATEVIRFLVQESDNAFPVIGV
GGIHSAEDALEKIEAGASLVQLYTGFVYEGPALIRRINRAILNKK
>A0A1J7JPR8
MAVHLLVYRTALRRQLQSLRRRVPSQTRHQSSSNKKTPGPAEDQIPVANNVPTLPFWQRL
GPLTRAAQAYARAQRARPYTTQVCSSLVIYLAADMSAQSISGTEYDPRRTVRSLVIGAVS
SIPSYKWFVFLSQNFNYSSHIVSLATKVVVNQICYTPIFNSYFFGMQAFLAGDTLVEVWE
RIRRTVPTSFKNSMKLWPAVTAFSFTFVPMEYRSIFAGVIAVGWQTYLSFLNRVAEEEEA
SRKYPLRARRSLTTAFRPLTTSQTAHIRPSPRLHMRIPQRQASTTSTPPTSSPLLSRLKV
FLYGTASFATGAALYLYATDTRASAHQWLVPPLLRIIYPDAEDAHHAGTKALQVLYTFNL
HPRDRTSSSTPNPLGITVFDTPLSNPIGISAGLDKNADIPDPLFALGPAVVEVGGVTPRP
QDGNPRPRVFRVPAVHALVNRYGLNSLGADAVALRLRDRLRRFALAAGVSERDVLDGLVS
YKGEAVMPGSLAPGRLLAVQIAKNKETDERDVEAVVADYVYCVQRLAKYADVLVVNVSSP
NTPGLRDLQAVEPLSRLLGAVVEEARKTERRTKPRVMVKVSPDEDDESQIEGVVRAVSLS
GVDGVIVGNTTKRRAGLLPAEVKLTGREQKALLEDGGFSGPVTFDRTLELVGRYRKMLDG
VSGDQQKVIFASGGITNGEQALKVLNAGASLAMVYTGMVYGGSGTVTRIKREMKKELGS
>A0A1J8QU11
MPAMHLHAAGFHHVLRKQTLHRTPVFARRLTTSSSSSLSSVRTAVYATLFAASAGLFAVY
YYDARSAMHRYVLTPALRHTFDPETGHKIAVKVLRSGLGPRDPVQDDERLRSELWGNELS
NPVGLAAGFDKDGEAIDGILNLGFSWVEIGSVTPKPQPGNPKPRVFHLLDDEALINRYGF
PSQGSASVLSRLRARIPTFHEAKDDTTAALKPGSVLAINLGKNKTSPVESPDDFVNGVKT
FGTYADVLVINVSSPNTPGLRGLQNRELLEDLLASVTKARDELEPSPITVRRPRLVLKIA
PDLEELQIVDIADLIRNSSIDGVIVSNTTISRPTSLRDPNKSEMGGLSGAPLKPRTLQVL
KTLRAHLPSSIPLIGCGGIRTGADALEYGRAGASLIQVYTSFGYDGVGTCRRIKDELESL
LREENTTWKAVVDDSVKKLSWTGP
>A0A1J9QCB6
MTLGGNGRLPRSLLLNLGAMSRSCALRAPRCSILQRFGRRVPVSRSNVPFGSRSTSSSTS
SAAPVSEAAAETAKPAGRKMKRYFLGTSIVLFLWAGYLYATDTRASAHRWIVPRLIRWYY
PDAEDAHHAGVDWLKFLYQLGLHPRERGNPDGDGKLVTKVFGYTLSNPIGISGGLDKDAE
IPSALFELGPAIVEVGGTTPFPQEGNPRSRVFRIVSQNALINRYGLNSKGADHMAAVLKQ
RVREFAYAHGFGSGESAEQRVLNGEAGVPPGSLIEGKLLAVQIAKNKNTPEADIDAVKKD
YVYCVDLLGKYADILVVNVSSPNTPGLRTLQESGPLTALLKGVVDAAKHTNRMTKPYVMV
KVSPDEDTDEQISGVCDAVWASGVDGIIVGNTTKTRPEAIPKGYKLSAREEETLKETGGF
SGPHLFNKTVSLVARYRALLDKTPTAMSGDRGTDSTPSSESEAMTLPAKPHLAPKVIFAS
GGITNGEQAAKALKAGANVAMLYTGLVYGGSGTITRMKEEMRELEDKAER
>A0A1J9QER6
MTFNSIGRLPQPLLMSRISARRNLHHSFSTHLSQSLSIFRFNLRFGSRSPFSTSLISSIP
EATTESTKPPSRKLKTYFLGTSIVLFLWGGYIYATDTRASAHRWIVPRLIRWYYPDAEHA
HHAGIDWLKYLYQFGLHPRERGNPDGDGKLVTEVFGYTICNPVGISGGLDKDAEIPSALF
DLGPAIVEVGGTTPLPQEGNPKNRVFRIVSQNALINRYGLNSKGADHMAAVLRQRVREFA
YAHGFGSSEFAEQRVLDGEAGVPAGSLIDGKLLAVQIAKNKSTLETDIEAVKRDYVYCVD
RLGKYADILVVNVSSPNTPGLRTLQESGPLTALLKGVVAAAKHTSRKTKPYVMVKVSPDE
DADEQITGICDAIWASDVDGVIVGNTTKTRPEILPKGYKLSACEEETMKEAGGFSGPHLF
HNTISLVAKYRTLLDEKVASDDSPDSRLPSETGAITSPVKSYPARKVIFASGGITDGEQA
MKALKAGANVAMLYTGLIYEGSGTITRMKEEMREIEEREEK
>A0A1J9S3T5
MAARANVLSRHAPGRAPLRLFNQAPLARQWQPSSLLRSPNVRLASTTPEAASETASKAAA
ETTKEVKETAKEVKRGTRSAGSRFKRYAYGTTFALLSGVGYLYFTDTRASAHQYLVPPLI
RTIWTDAEDAHHAGLKALQTLYPLGLHPRERGDPDGAGDLRITVFGHSLDNPIGISAGLD
KNAWIPDPLFALGPAIVEVGGITPKPQAGNPLPRVFRVTSQEGLINRCGLNSEGADSVAA
RLRQRVREYAYQIGFGLGPDAEQAVLDGAAGVPPGSLAAGRLMCVQVAKNKNTPDTDIEA
VKDDYVYCVDRLAKYADVIVVNVSSPNTPGLRSLQRVEPLTRILTGVVAAAKSADRKTKP
AVMVKVSPDEDTKEQMSGICDAVWESGVDGVIVGNTTKSRPAPLPRGYIMPTHEQETLLE
TGGYSGPQLFDKTLGMVAKYRKMLDQGPRIAPKEEKPEAKALAAAAGEAPETTTAEKIGS
GAKEVASQVSSAFSEVKVADPTENVTTSPDDLTEMAPVVKAPTPSAAEEVAGDRSPYSHV
SKEIWATGGVTNGKQALQLLNAGASVAMVYTTMVFNGSGAVTKIKNQMRQEIKKE
>A0A1L0BA62
MRPSNKNLHNSTFQFTKMSRFFRFGATSARHVKNASFPILQASILPRNAVLVAGLVGASA
FTYYAFDARAGFHEYVLCPVLRATLDAETAHKLGIELMKYGVAPKLRGEDKKLELELEPL
LGVSVFGKKLKSPIGLAAGLDKNGEAIDALFDTGFSYVEIGSITPEPQPGNPKPRFFRLP
RDDAVINRYGFNSDGHMSVLATLKSRFWSYVTAATKKDGQLSNSFRDGKLLAINLGKNKT
GDEVEDYVKGVRRLGPYADVLVINVSSPNTPGLRDLQSEEKLTNLLTTVVGERDRCGNNQ
LGKLPPVLVKVAPDLTEPEIESIANSAKTAKVDGIIISNTTIQRPKGLLTTDASLVSQTG
GLSGKPLKPLSLQALRTLRKYTKDSNLVLVGCGGISSGQDALEFGKAGATFVEIYTAYAY
KGPGLPAKVRDELAVLLKKEGKTWEQIVGLDDK
>A0A1L7CY74
MAHPVRSAAYRALLAGMFRLDPEGVHGAVSRGVAAVHSSRPLRAALGQLLPVNDPVLRQT
VFGVDFPRPLGLAAGFDKSAAAADAWVPLGFGYAELGTVTARAQPGNPRPRLFRLPADRA
ILNRMGFNNPGAEAVAATLRARRTDAVVGVNIGKTKTTALADAEEDYRASTGLLAPLADY
LVVNVSSPNTPGLRDLQAVSALRPILAAVRGAAGDTPVLVKIAPDLDDADVDAVADLALE
LGLAGIVATNTTISREGLATGAAEVAALGAGGISGPPVAARAEEVLRRLHDRAGDRLTLV
GVGGIETPRQAWARIGAGASLLQGYTGLIYGGPDWIRDIHLGLAAQVRAHGLGSITEAVG
RGLPWIDA
>A0A1L9NAP8
MATNAVALAWRSAGRRAPALHTLRATQRPSILHRESLLRQVRYSSDAASQTKEAAKETTA
QVTETVKEAPKKTGRKLKRTIWGTSLALSLLAGFIYGTDTRASVHRYGVVPLVRLLFPDA
EDAHHFGVDILKTLYKYGLNPRERGDPDSDGALLTEVFGYTLSNPIGISGGLDKHADIPD
PLFELGPAIVEVGGTTPLPQEGNPRPRVFRLPSQNAMINRYGLNSKGADHMAAVLEQRVR
DYAYAHGFGEHELAEQRVLNGEAGVPPGSLREGKLLAVQVAKNKLTPDNDIEAIKRDYVY
CVDRLAKYADILVVNVSSPNTPGLRDLQATAPLTAILKAVVGAAKSIDRKTKPFVMVKVS
PDEDADEQVSGICDAVWGSGVDGVIVGNTTNRRPEPLPKGFTLPSKEQDVLKETGGFSGP
QLFDRTVKLVAKYKNLLDASAPASAAAAVPKAIEAAEPDVENVPPTVSEAVEGLPARKVI
FASGGVTNGEQARKVLDAGASVAMMYTAITYGGLGTVTRVKEEMKEKK
>A0A1L9PI33
MATNCVRRVTLTGATRLPRRTFVPTCRRLANSQGLRYASDTSAATTGGAAAPAATTTTAA
AEAAKEAPKKSGRGLRRTVLGTSLALTLLVGWVYGSDTRASIHRYGAVPLIRTFFPDAED
AHHIGVDALRILHKYGLHPRERGDPDGDGALETEVFGYKLSNPIGISGGLDKHAEIPDPL
FAIGPAIVEVGGTTPLPQDGNPRPRVFRLPSQKAMINRYGLNSKGADHMAAILEQRVRDY
AYNNGFGLHDTAEERVLNGDAQVPPGSLQAGKLLAVQVAKNKATPDADIEAVKRDYVYCV
DRLAKYADILVVNVSSPNTPGLRDLQATAPLTAILKAVVGAAKSVDRKTKPYVMVKVSPD
EDSDEQVSGICDAVRGSGVDGVIVGNTTNRRPDPLPQGYTLPSKEQAALKETGGYSGPQL
FDRTVVLVARYRAMLDAIQDDSEKAGIAKELAATTTRAEPDSENVPSVEAPSGLQRKVIF
ASGGITNGKQARAALDAGASVAMMYTGVVYGGVGTVTRVKQELREETS
>A0A1L9RB89
MAASSAALAWRSAGLRARVASPRCIQRPSVLHKRAVQPQGTVRYATDAAAATENAAAEAA
KEIPKEAPKAMKEAPKKAGRRFRRTVLGTSLALTLFVGYVYGTDTRASFHRYGVVPLIRL
LYPDAEDAHHLGVDTLKQLYKFGLHPRERGNPDGDGALTTEVFGYTLSNPIGISGGLDKH
AEIPDPLFAIGPAIVEVGGTTPLPQDGNPRPRVFRLPSQKAMINRYGLNSKGADHMAAIL
EQRVRDFAYANGFGLHELAEKRVLDGEADVPPGSLLPGKLLAVQVAKNKTTPDSDIEAVK
GDYVYCVDRLAKYADILVVNVSSPNTPGLRDLQATAPLTAILSAVVGAAKGIDRKTKPFV
MVKVSPDEDSDEQVQGVCDAVRGSGVDGIIVGNTTNQRPDPLPKGTALPAKEQTTIKETG
GYSGPQLFDRTVALVARYRAHLDEAPAEPNSEAVAASSPRKVLFASGGITNGAQARAVLD
AGASVAMMYTGIVYGGTGTVTRVKQELREEKKKE
>A0A1L9SHN3
MSFVGLGAKVRALPSCRWSRRPSVLQQKQLATRPRIVFRGNSTSASVTEAVKEAPKKAGR
GFRRTMIGTSLAIVLIGGYFYVTDTRASIHRYAVVPLIRWLLPDAEDAHHIGVSSLKTLY
KYGLNPRERGSIDDDGALATEVFGYTLANPIGISGGLDKHAEIPDPLFALGPAIVEVGGT
TPLPQEGNPRPRVFRLPSQHAMINRYGLNSKGADHMAAVLRKRVQDYAYAHGFGLHELAE
QRVLDGEAGVPPGSLVSGKLLAVQVAKNKVTPDSDIEAIKRDYVYCVERVAKYADILVVN
VSSPNTPGLRDLQAAAPLTAILKAVVASAKSVDRKTKPYVMVKVSPDEDSDEQISGICEA
VWNSGVDGVIVGNTTNRRPEPLPKGAALPPKEQPVLKETGGYSGPQLFDPLVALVARYRS
LLDQGPSVSAAAAVTAEPDQENVPVVETPAVEKFTPKVLFASGGITTGKQAREVLDAGAS
VAMMYTGIVYGGVGTVTRVKQEMRQVKKDE
>A0A1L9TGI2
MATNCVRRVTLTGVTRLPRRTFVPTCRQFAKSQSLRYASDTGAASAGGAAAPAATTTTAA
AETAKEAPKKSGRGLRRTVLGTSLALTLLVGWVYGSDTRASIHRYGAVQLIRTLFPDAED
AHHIGVDALRMLYKYGLHPRERGDPDGDGALETEVFGYKLSNPIGISGGLDKHGEIPDPL
FAVGPAIVEVGGTTPLPQDGNPRPRVFRLPSQKAMINRYGLNSKGADHMAAILEQRVRDY
AYNNGFGLHDTAEQRVLNGEAQVPPGSLQAGKLLAVQVAKNKATPDADIEAVKRDYVYCV
DRLAKYADILVVNVSSPNTPGLRDLQATAPLTAILKAVVGAAKSVDRKTKPYVMVKVSPD
EDSDEQVSGICDAVRGSGVDGVIVGNTTNRRPDPLPQGYTLPSKEQATLKETGGYSGPQL
FDRTVVLVARYRAMLDAIQDDSEKAGIAKELAATTTRAEPDSENVPSVEAPSGLQRKVIF
ASGGITNGKQARAALDAGASVAMMYTGVVYGGVGTVTRVKQELREETR
>A0A1L9UXN7
MATNAVALAWRSAGRRAPALPSLRATQRPSILHRESLLRQVRYSSDAASQTKEAAKETTA
QVTETVKEAPKKTGRKLKRTVWGTSLALTLLAGYIYGTDTRASVHRYGVVPLVRLLYPDA
EDAHHFGVDILKTLYKYGLNPRERGDPDSDGALLTEVFGYTLSNPIGISGGLDKHADIPD
PLFDIGPAIVEVGGTTPLPQEGNPRPRVFRLPSQKAMINRYGLNSKGADHMAEVLEQRVR
DYAYAHGFGEHELAEQRVLNGEAGVPPGSLREGKLLAVQVAKNKLTPDNDIEAIKRDYVY
CVDRLAKYADILVVNVSSPNTPGLRDLQATAPLTAILKAVVGAAKSIDRKTKPFVMVKVS
PDEDADEQVSGICDAVWQSGVDGVIVGNTTNRRPEPLPKGFTLPSKEQDVLKETGGYSGP
QLYDRTVALVSRYRSLLDASAPAATAVSKVGEEAALEATKVAEPDVENVPPTVSEAVEGL
PARKVIFASGGVTNGAQARKVLDAGASVAMMYTAITYGGLGTVTRVKQEMKEKQ
>A0A1L9VER4
MVASSATLAFRSAGLRARALPLAQRSPICYSRAAVQLQSSLRCYSSETKPETAKKAKEAV
KETTENAKEAIKEIKEAPKEAPAPAPAPAPKKGGRRSKKLFRTSLALVLLVGFVYGSDTR
ASIHRFAVPPLVRLLYPDAEEAHHFTVETLKQLHRFGLNPRERGNPDGDGALATEVFGYT
LSNPIGISGGLDKHADIPDALFDIGPAIVEVGGTTPLPQEGNPRPRVFRLPSQHAIINRY
GLNSKGADHMAEVLQERLRDFAYAHGFGEHELAQERVLNGEANVPPGSLVPGKLLAVQVA
KNKATSDSDIEAIKRDYVYCVDRLAKYADILVVNVSSPNTPGLRDLQATGPLTAILSAVV
GAAKGVERQTKPFVMVKVSPDEDADEQVSGICDAVWGSGVDGVIVGNTTNRRPAPLPKGS
TLPEGEQPIVKETGGYSGPQLADRTVALVARYRALLDTPNMPELEKRMQEQTATAKEAEP
DRENVPAVGAAEPVDKYGRKTIFASGGITNGAQARAALDAGASVAMMYTGVTYGGIGTVT
RVKQELRQQK
>A0A1L9X1W2
MPFPAQLLGQVRFASSGEKATEAAAEAAEATVKENAAKAAETAETVAKEAPKKAGRGLKR
TVIGTTLALGALVGYVYATDTRASVHRYGVVPLVRALFPDAEDAHHFGVDILKTLYKYGL
NPRERGDPDGDGSLVTEVFGYTLSNPIGISGGLDKHADIPDPLFEIGPAIVEVGGTTPLP
QDGNPRPRVFRVVSQNAMINRYGLNSKGADHMAAVLEQRVKDFAYANGFGEHELAEKRVL
NGEAGVPPGSLRPGKLLAVQVAKNKVTPDNDIEAIKRDYVYCVDRVAKYADILVVNVSSP
NTPGLRDLQATAPLTAILKAVVGAAKSIDRTTKPYVMVKVSPDEDADEQVSGICQAVWSS
GVDGVIVGNTTNRRPDALPKGVTLPAAEQETLKETGGYSGPQLFDRTVSLVARYRAMLDA
TPNTPELTGAAAEATTTVAQVEPDTENTPSVEPPKSSDSLARKVIFASGGVTNGQQAQAV
LDAGASVAMMYTAITYGGMGTVTRVKQEMREGKKQQ
>A0A1M2VM33
MLRTASARALPRQPLSPGFAVRRAASTAAQQPAPSYARTAAYASLFVVSTGLFAVYYLDC
RASLHKYIVTPVLRYTLDPEAGHRLAVRVLGSGLAPRDSLPDDEVLKSELWGEELSSPVG
LAAGFDKNGEAIDGLFNLGFSWVEIGSVTPKPQPGNPKPRVFHLPNDDALINRYGFPSDG
HAALLGRLRARLPSLLPYSSAAEADDPLHGAEHASLYPGKLLAVNLGKNKSSPPDSIADF
VTGVRTFGPYADALVVNVSSPNTPGLRGMQSRSLLQELLAGVTAARDEVTTASANSRRPK
ILLKIAPDLTESEVADIAAAVLATSGVDGVIVSNTTVRRPTSVSDPNKFEQGGLSGPPLK
PYALATLRTLRGLLPASVPLIGCGGIASGADALEYARAGASAVQLYTSFGYGGPGVCRQV
KDELTALLRQEGTTWAQVVRESVAQHSLKDAPKEKEVEVPREPSVRLLVEEAEELKRLLD
GLGERIEKETEGVSIAGDVHYPSIAQIMIYGRKTTQVNVQDSRYASRGSPIANQAHTPIR
EKL
>A0A1M6BG96
MYFCENYFYMYKLIIRPILFLFDPEKVHHLIFNSVRFFKKIGLSGLFRSIYVLDDPRLER
ELFGLKFKNPVGLAAGFDKDAKLYNELADFGFGFIEIGTLTPKPQDGNPKKRLFRLKSDS
AIVNRMGFNNQGVMTAVENLKKPHNILVGGNIGKNKVTPNELAVKDYLICFDALFDYVDY
FVVNVSSPNTPGLRELQDRAPLTALLLDLKKENTKLAKDKGTKEKPILLKIAPDLTDSQL
MDIIGIVSDTAIDGVIATNTTIARENLKSPKELQEEMGGLSGKPLTKRSTEVIRFLSQKS
NKAFPIIGVGGIHSAEDAIEKLEAGADLIQLWTGFIYEGPALIKKINKAILSKNV
>A0A1M6MLP1
MRAALASALMPLIRGLDPETAHDLSLRALNWGLAGQDRSQDDSLLALHALGLDFRNPIGL
AAGFDKNAVAVLPLMRLGFGFVEAGTITLRPQPGNPKPRLFRLEEDRAVINRFGFNNAGI
EAYVAKLAALPRPLPAVLGANIGINKDSQTPEADYPALYTRVAPLADYVTINVSSPNTPG
LRDLQGEARLAAILDATLAARAERKKRPPVLVKIAPDLADAAVEAIVQTCLDRDVAGLII
SNTTIARPDSLRSPHKAETGGLSGRPLFTPSTELLRRVHRLSRGRLTLIGAGGVESGETA
YAKIKAGASLVQTYAGFAYAGPALIPRIKRELAELLRRDGVKNLSDAIGAEA
>A0A1M6RWB8
MYKILIRPVLFLFDAETAHHFTFGAIGFFSKLGLNRFFRKAFVLDDPKLEREVFGVKFKN
PVGLAAGFDKDAKRYNEFSDFGFGFVEIGTVTPKPQDGNPKKRLFRLLADKAIINRMGFN
NKGVFEAVEQLKKKHRVIVGGNIGKNKVTSNEDAIKDYLICFEALFEHVDYFVVNVSSPN
TPGLRELQDKAPLTDLLKKLKRQNSKQAKKLVQKEKPILLKIAPDLTDDQLLDIIDIVRI
TQIDGVIATNTTIERKGLKSHLILSEEQGGLSGKPLGNRSTEVIRFLSENSNKAFPIIGV
GGIHSPEDALEKLDAGADLIQLYTGFIYEGPGLVKKINKAILERTT
>A0A1M7Q2M2
MSQNWIIFVISQNSFAVYKHLIKPILFTQNPESAHHITFSLIKRLFNLPVIRSVIQSAFA
YEHQDLEREVFGLKFKNPIGLAAGFDKDARLIDEMSLLGFGFIEIGTLTPKAQPGNPRPR
LFRLPKDQALINRMGFNNGGVAAAVERLKKRKSGILVGGNIGKNKDTPNDHALDDYLYSL
HALHPHVDYFVINVSSPNTPNLRELQEKEPLKRLLFAVKSAADHYPRKRPILLKIAPDLS
DNQLDDIIAIVTETKIDGVIATNTTVTREGLETSEKLVGKIGAGGLSGKILKKRSTEVIR
YLTSRSGNAFPVIGVGGIFTAEDALEKLDAGASLVQVYTGMIYEGPAMVKRLKMGLVGRL
VET
>A0A1M7T335
MMRAVERAGLAALRLLDPETAHALALRALAAGLAPAPGPISSPRLAGRAMGLEFPNPVGI
AAGFDKNAQAVDAALRLGVGFVEIGAVTPRPQPGNPRPRLFRLPQDRAAINRFGFNNDGM
EAIARRLERARRDGVVGVNLGANKDSPDRAADYAAVLRRFAGLADFFTVNVSSPNTERLR
DLQGAAALDRLLALCQEARDAAAPGKPVLVKIAPDLSGDELAAIAQVAMRRGIDAIVATN
TTLSREGLRSPHAAQAGGLSGAPLFARSTETLRALARLTQGRVTLVGVGGVFSGRDAYAK
IRAGARLVQLYTALVYEGPRLAARIVRELDELLVRDGFSHVDQAVGADL
>A0A1M7ZCT2
MIDLYRGFARSLLFRMDPEQAHRLTVSALSSGLLRAPTARRDPALRVSLFGLDFPNPLGM
AAGFDKDAEVPDALLALGFGFTEIGTITPKPQPGNPRPRMFRLPADHGVINRLGFNSGGH
EGARRRLAARAGRPGIVGINVGANKDSEDRIGDYVLGIERFADVASYFTVNVSSPNTPGL
RDLQAKDALGALLVRVLAARDAAAERHGRRVPVLLKVAPDLTDEGIDDVVETVSATALDG
LIVSNTTITRPGLREPAARETGGLSGRPLFPLSTQVLAKFRLRLGTRLPLVGVGGIDSPE
TAFAKIAAGASLLQLYTGLVYEGPELVGAILNGLSAELRRRGLASLDQAVGCEAAEWAAR
GA
>A0A1N6F5X6
MIRAFDAFSLPLLRWFDPEDAHRMAIQGLRLLPPIRQRVDDSKLAVRAFGLNFPNPIGMA
AGFDKSAEAPDALLRLGFGFVEIGSVTPKPQVGNPRPRLFRLERDEAVINRMGFNNDGAE
VVLRRLAARAHHGGIVGVNVGANKDSPDRVADYVKLIETFAPVASYFTVNVSSPNTPGLR
NLQQSAQLDELLAKVIDARERVRTNAGDSPVLLKIAPDLSLAELDDVVHIARSRRVDGMI
VANTTLARPSTLRETNRAREQGGLSGRPLFRLSTRMVAETYVRAEGAFPLIGVGGIDSGG
AALTKIRAGASLIQLYSSLIYKGLGLVEDIKSDLASTLLRTGRDSLSEIVGADAATITAE
DWPVQ
>A0A1N7IJ92
MVFDPYRVAGPLLRRMDAETAHRLAIKALKAGLAGRQSTADDPRLAVSLWDRRFTNPVGL
AAGFDKNAEAPDALLGLGFGFVEIGGVTPRPQPGNPRPRVFRLPDNGAVINRMGFNNDGL
EVVRERLRRRRRHPTGLLAVNLGKNKDTEDAASDYEKGAAAFGELADFLVINVSSPNTPG
LRALQGREPLIEIIRRTQAPLKTLSRRPPLLLKIAPDLTEADEADIAEVAVSEQLDGLIV
SNTTLARPDSLRGDAKGETGGLSGKPLFGPSTALLGRMYQRTDGKIPLVGVGGIASGADA
YAKIRAGASLVQLYTALIYQGPSLVQTLKRDLLACLERDGFSSVSEAVGADFR
>A0A1P9X2H2
MYKRILLPILFRFDAETIHHTVTSLLKFALAIPGVSAICRKLYVLEDKRLERTVFGLTFP
NPVGMAAGFDKNAELVSELSDLGFGFVEIGTVTPRPQPGNPRPRLFRLKADAGLINRMGF
NNKGVGPAVERLRNVGRNRVGQPDGGRRVIVGGNIGKNKDTPNEQALSDYLASFRELFDV
VDYFVVNVSSPNTPGLRDLQEREPLTNLLTALQAENRLYAAPKPILLKIAPDLTNGQLDD
IIAIVSETGIAGVIATNTTVSRANLLTDAAIVEQMGAGGVSGQPLRERATEVIRYLHTKS
GGAFPIIGVGGIASAADAQEKLQAGASLVQVYTSFIYEGPGLAKKICQGIL
>A0A1Q5T842
MSSSAASIAWRASLRARAPPASRWSQRPSTLLSKRYPAAVRYASESAPVQQSAAETVKEA
SKEIPKKAGRGSRKALYGTSLAVVLLVGYIYGTDTRASIHRYAVVPLIRQVLPDAEDAHH
FGVDILKLLYQYGLHPRERGNPDKDGALTTEVFGYTLSNPIGISAGLDKHADIPDALLDL
GPAIVEVGGTTPLPQDGNPRPRVFRIPSQHAMINRYGLNSKGADHMAAVLKQRVRDFAYA
AGLGDHDLAEQRVLDGEANVPPGSLVPGKLLAVQVAKNKLTPDGDIDAIARDYVYCVDRV
ARYADILVVNVSSPNTPGLRDLQAAAPLTKILTAVVGAAKNVERKTKPYVMVKVSPDEDE
DEQLSGICEAVWNSGVDGVIVGNTTNRRPEALPKGFVLPAHEQQTLKETGGYSGPQLFGR
LVSLVGRYRTMLDQGPPSQATEQTGSSEGENVPVVASSHPRKVLFASGGITTGQEARQAL
EAGASVAMMYTGVVYGGIGTVTRVKQELREELQKK
>A0A1R0FAW4
MNLYRSLLRPLVFCLSPENAHRLSILALKAGLGSGSEFRDQRLGVNIAGLEFPNFLGLAA
GYDKNAEVPDQILHLGFGFSEVGTITPRPQAGNPQPRLFRLCEDEAVINRMGFNNEGHEA
AHKRLAMRKKQGIVGVNIGANKDSDDRILDYSRGVHCFYDVASFFTINISSPNTPGLRNL
QARDSLRELLLSVSGARAEEKQKTGVHVPVFLKIAPDLTEEGLDDVAAELLDSDVDGLIV
SNTTLSRTGLENKSFRSESGGLSGKPLFERSTIVLAKMRKRVQQKKAIIGVGGVHDEKTA
LEKIKAGADLVELYSAMVFEGAGLARRILKNVIGIMENDGAKKIGEFRDLSLDEWANRKI
PD
>A0A1R1YI62
MHSAKSIFKDALRPMRSFKPIQPLKSSRYYSSSAKNAFNATQAIVYGAVGIAGASFFAFY
FTNTRSSFHEYVSVPLLRLLDEELAHDLSILALKYNLAPKDKKNDDESLQINLWGKTLSN
PIGLPAGYDKNARVMDKLFDLGFGAVEVGSITPQPQSGNPKKRLFRLTESQAIINRMGLN
NDGIDICSERLSKFVSNKITSENILPNENTVNQAINKLYFENAGKPKKFLGVNVSKNSSS
HHDDDTDFLTGIRKLGKFADYIVVNISCPNVTNLGSGNNLDSLNETMRLARIECNNLSKP
DIGINKPALVIKIGPDYSPKELEIISQLALKNNIDGIITCNTSRSRPDSVTASNKSLAAE
AGGLSGAPIKDMALKTTSLVYKYTQGKIPIIGCGGIRTAQDVLEYGLAGASFVQVYTGMV
YKGPGIASTLKDDLLVLLDGKKWSDIVGAGHSKE
>A0A1R3RZ39
MAINAVALAWRSAGRRAPALPSLRATQRTSILHRESLLRQVRYSSDAASQTKEAAKETTA
QVTQTVKETPKKAGRKLKRTVLGTSLALTLLVGYIYGTDTRASVHRYGVVPLVRLLYPDA
EDAHHFGVDILKTLYKYGLNPRERGDPDGDGSLVTEVFGYTLSNPIGISGGLDKHADIPD
PLFEIGPAIVEVGGTTPLPQEGNPRPRVFRLPSQNAMINRYGLNSKGADHMAAVLEQRVR
DFAYANGFGEHDLAEQRVLNGEAGVPPGSLREGKLLAVQVAKNKATPDSDIEAIKRDYVY
CVDRLAKYADILVVNVSSPNTPGLRDLQAAAPLTAILKAVVGAAKSVDRKTKPFVMVKVS
PDEDSDEQVSGICDAVWGSGVDGVIVGNTTNRRPDPLPQGFTLPSKEQTALKETGGYSGP
QLFDRTVALVSRYRSLLDATAPTTPKVIEAQEASATTTQAEPDMENLPPVEAPSASEVLP
RKVIFASGGITNGQQAKAVLNAGASIAMMYTAITYGGMGTVTRVKDELRKEQQ
>A0A1S8W3A9
MSSLYSGVRGRCCIARLSALAVKSVDGHRQTPKLGYTRPYGLHLAKPTNASAQKLQWRAL
SSLQTPPVLDPIDPVGPALTVLAFAVCLVGGVMGYVYITDTRALAYKWAVMPALHYLCDP
EDSHKLSIWLARHSLVPSERTSDDDVLATKIWGNKLTNPIGLAAGYDKHAEAVDALFGFG
FGMVEIGSVTPKPQESYHIHILNQKLPGNPKPRMFRLPQDKAVINRYGFNSEGHEAVAQR
LNVRIRKFLYKHHVPSSTSNSDSIASSILSPLEWLNTSSTVSSEPSSATNNTINRSLHTD
RLLGVNLGKNKTTDADSDDDYISGITTMSPYADYIVINISSPNTPGLRSLQSCIPIERLL
RSAKKERDALPKHHQPPLVVKIAPDLSPLELSDIAAVVESVGIDGVIISNTTISRPDTLQ
SDAAISGETGGLSGAPVLPLALHTVSEFYRLTGGRVPIIGCGGIQTAADALKFAKAGAVV
VQVYTALGYQGPGLVHDIKADLTRALKADGVSWSQVVGADHRK
>A0A1U7DJX0
MSLTERLGLPLLRRIDPELAHGLSIRALESGLSGMLTGNAGPVTSDRLRVRLAGMDLANP
VGLAAGFDKNAQAIPALARAGFGFVELGAATPRPQDGNPRPRLFRLPEDRAAINRFGFNN
QGAEVIAGRLEASRPAATDAGVPVGLNLGANKDSADRAADFGRVLATCGAHVDFATVNVS
SPNTERLRDLQGAEALAALLSQVLAVRDGLERRVPVFLKIAPDLTAEELADIARVAREVA
IDGIIATNTTLDREGLRSPHRDERGGLSGAPLFEKSTRVLAHLSHLTEGNIPLIGVGGIS
TAEQALAKIRAGATAVQLYTAMVYGGLSLAREIATGLDRLLEQRGFASVAEAVGTGRDEW
LL
>A0A1V1SV00
MALPRAITKRAFSSAVTPVVAARQAPRQFPRISQRAASTRTGASPASRARIAVFVSGIAL
SGVAVYIYTTDTRAFFHQYVVPPLLRFVYPDAEDAHNAAVSSMKNLYHLNLHPRERTSVL
TVKGDPDISVSVFGTRLANPIAISAGLDKHGEIPDALFALGASVVEIGGCTPRPQEGNPK
PRMFRIPGIDGLINRYGLNSRGADNMAMRLRERVRKFGKTVGLDEAGVLNGEAGVPPGSL
LPGRMLLVQIAKNKETDETNVDAVTKDYVYCVQQLGRYADVLVVNVSSPNTPGLRNLQAV
EPLTKLLSAVVDEARRTDRRVRPKVMVKVSPDEDEDAQMEGIVQAVWSSGVDGVIVGNTT
KRRTGIIPPGVGITPKEQMTLTETGGYSGPMMLGRTVDLVGRYRKMLDAHSWREPVQERK
VVDEAVDASITGIDDTIIGVPKEGLATKPEASIIPSTSNILEQKVIFATGGITNGHDALK
VLNAGASIAMVYTGLVYGGAGTITRMKNEMKKEMDTPKA
>A0A1V2L845
MLARQVLRNSSRTLGRTFATQSKQSARPVLRSSILGNPFYLGATIIGGGLFTLYCFDVRS
SIHEYVFCPIIRSLTSAEDGHTLGIWLMKNGLSPREWFANDDDVLKVNVFGKTLDNPVGL
AAGLDKNGEAIDALFGSGFGYVEIGSITPLPQPGNPKPRFFRLPKDDAVINRYGFNSDGH
LEVVVRLKKRLEKYIRKNGENSVKNLSLNDGKVLAINLGKNKTGEEVEDYVKGVENFNEF
ADVLVINVSSPNTPGLRNLQGEGKLTTLLKSVISKRDALVPVHNKTTPVLVKVAPDLDES
EIASIVKSAKESKINGIIISNTTIQRPDTLVSSPSVSSEVGGLSGKPLKPLSLKALKTAA
KYAKGSDLILVGCGGISSGKDALGFGKAGAKYIELYTAFAYKGPGLIAKIKDELTEELKK
EGKTWEQIVGEDLK
>A0A1V2LK07
MSTQTLTPLDSVEDTEKMREQAIAFYKHEHNLSQEERRELAHFFESQVRRTVMGFSIGVT
VGAAIPFILRRRGAMVHPATSILGAVIGGTAAPGLVNGPLMRRDEANFIEKYGNESQVVQ
TLANTPDKVTRAVFWTAYFQATAKDVERRMPDPSKVDGPMFFALGKGRSRPMVEDGRPTA
HEEYRAQSSWDRVRRGETNDHHHPQPATEHGAFGLENDHTILETEPSKDTMPQSQAIGSA
WDRVRRYPFLIIPPCSMQSLSRHSLGLAKRPLSSQMRQISTSRPAKAGLGPASVGLLAAA
ALAFGVYSLDARSAVQEYVVCPLIRALTTAEQGHNLGILCLKTGLYPRLFSDVDDPLLKV
DVFGKTLSNPIGMAAGFDKHGEAIDALFSLGFSYVEIGSITPEPQPGNPKPRFFRLSQDD
AVINRYGFNSVGHWAVLARLRERFAKLHTKHPDATLNSFQDNKFLAINLGKNKTGDEVED
YLAGVHNFGPYADALVINVSSPNTPGLRDLQNEAKLTNLLTKVVKERNSLEGELIDPSRK
PPVLVKVAPDLTEAEIQSIAQSAKDAKIDGIIMSNTTVQRPVDQLITKGDIVNETGGLSG
KPLKPIALKAFRTLRKYTKDSDLVLVGCGGISSGKDALEFARAGATFVEFYTAFAYQGPG
ITRKIKDEITEELKREGKTWMEIVGSDDK
>A0A1V6NTY0
MACNSATMAWRASVRARALPTSRLTQRPSALLPKRSQRYPGASRYASDSAASAPAEAAKE
TVKDATKEATKEIPRKAGRGSKKALYGASLALTLLVGYIYGTDTRASIHRYGIVPLIRLL
WPDAEDAHHSGVENLKMLYQYGLHPRERGEPDRDGALATEVFGYTISNPIGISAGLDKHA
EVPDALFDIGPAIVEVGGTTPLPQEGNPKPRVFRLPSQHAMINRYGLNSKGADHMAKVLK
QRVADFAYAAGFGLHEQSEQRVLDGEANVPPGSLVPGKLLAVQVAKNKLTPDGDIEAIKR
DYVYCVDRVAPYADILVVNVSSPNTPGLRDLQAAAPLTAILSAVVASAKNIERKTKPYVM
VKVSPDEDSNEQISGICEAVWNSGVDGVIVGNTTNRRPDPVPQGFVLPAEEQKTLKETGG
YSGPQLFDRSVALVARYRALLDQGPPSATDSEKSVEKVSNLPRKVIFASGGITTGKEARE
ALKAGASVAMMYTGVVYGGVGTVTRVKQELREELQKK
>A0A1V6PXI3
MSCIAAKMAWRASIRARALPTSRLAQRPSALISKRVPGAKRYASDSAEAAKETVKDAAKE
ATKEFPKEIPRKAGRGSKKALYGTSLALTLLVGYIYGTDTRASIHRYGIVPLIRQFYPDA
EDAHHMGVDMLKKLYPYSLHPRERGNPDSDGALATEVFGYTLSNPIGISAGLDKHADIPD
ALFDLGPAIVEVGGTTPLPQDGNPKPRVFRLPSQHAMINRYGLNSKGADHMAAVLKQRVT
DFAYAAGFGLQDESEQRVLDGEANVPPGSLVPGKLLAVQVAKNKLTPDNDIEAIKHDYVY
CVDRVARYADILVVNVSSPNTPGLRDLQATAPLTAILTAVVGAAKNIERKTKPFVMVKVS
PDEDSNEQISGICEAVWNSGVDGVIVGNTTNRRPDPVPEGFVLPEAEQKTLAETGGYSGP
QLFDRSVALVARYRALLDKGPSSAADAKSDTPATELEGAVEKAVDLATLPRKVIFASGGI
TSGKEARQAIEAGASVAMMYTGVVYGGIGTVTRVKKELREEMQKK
>A0A1V6RT02
MAWRASVRARALPTSRFTQRPSALLSKRAQRYPGASRYASDSAAAKETAKEATQEAAKEI
PRKAGRSSKKALYGTSLALTLLVGYIYGTDTRASIHRYAAVPLIRLLWPDAEDAHHIGVE
YLKTLYRYGLHPRERGDPDRDGVLATEVFGYTLSNPIGISAGLDKHADVPDALLDIGPAI
VEVGGTTPLPQEGNPKPRVFRLPSQHGMINRYGLNSKGADHMAKVLKQRVSDFAYAAGFG
LHEQSVQRVLDGEANVPPGSLVPGKLLAVQVAKNKLTPDGDIEAIKRDYVYCVDRVAPYA
DILVVNVSSPNTPGLRDLQAAAPLTAILTAVVASAKSVERKTKPYVMVKVSPDEDSDEQI
SGICEAVWNSGVDGVIVGNTTNRRPDPVPRGFVLPAEEQKTLKETGGYSGPQLFSGTVAL
VARYRALLDQGPPSPATDSDKFELPRKVIFASGGITTGKEAREALNAGASVAMMYTGLTY
GGVGTVTRVKQELRQELQKK
>A0A1V6U103
MTSRSASIAWRNSLRARSLHATRWSQRPALLPKRPDHVPAALRYASDSAPAAETVKEAAK
DAAKEAPKEIPKKAARGSRKGLYGTTLALALLVGYIYGTDTRASAHRYAIVPLIRMLYPD
AEEAHHVGVDMLKQLYRFGLHPRERGDQDGDGALATEVFGYRINNPIGISAGLDKHADIP
DVLFDIGSGIVEVGGTTPLPQEGNPKPRVFRLPSQHAMINRYGLNSLGADHMAEVLKQRV
EDFAYAAGLGSREDSAQRVLDGEADVPPGSLVPGKLLAVQVAKNKLTPDGDIDAIKRDYV
YCVDRVAKYADILVVNVSSPNTPGLRDLQAAAPLTAILTAVVGAAQGVDRKTKPRVMVKV
SPDEDSDEQLSGICEAVWNSGVDGVIVGNTTNRRPDARPKGFALPEKEQKTLKETGGYSG
PQLFDRSVPLIARYRAMLDQGPQSQTETTEHSGSEQPARKVIFASGGITNGQQAREALEA
GASVAMMYTGVVYGGIGTVTRVKQELREALQKK
>A0A1V6YPG8
MACNSATMAWRASGRARSLPTCRLTQRPSALLPKRTQRYPGASRYASDSAASAPAEAAKE
TVKDATKEATKEIPRKAGRGSKKALYGASLALTLLVGYIYGTDTRASIHRYGVVPLIRFL
WPDAEDAHHIGVENLKMLYQYGLHPRERGEPDRDGALATEVFGYTLSNPIGISAGLDKHA
DVPDALFDVGPAIVEVGGTTPLPQEGNPKPRVFRLPSQHAMINRYGLNSKGADHMAKVLK
QRVADFAYAAGFGVHEQSEQRVLDGEANVPPGSLVPGKLLAVQVAKNKLTPDGDIEAIKR
DYVYCVDRVARYADILVVNVSSPNTPGLRDLQAAAPLTAILTAVVASAKNVERKTKPYVM
VKVSPDEDSNEQISGICEAVWNSGVDGVIVGNTTNRRPDPVPKGFVLPDEEQKTLKETGG
YSGPQLFDRSVGLVARYRALLDQGPLSAADSDKSVEKVSELPRKVIFASGGITTGKEARE
ALKAGASVAMMYTGIVYGGVGTVTRVKQEMREELQKK
>A0A1V8SUF1
MSSPIGRFEGRRHKNALVTAPQFELMIPISQHTQRWGIRREASTAAGDARSAGTRLKNLI
YGTGILVTLGFGYLYITDTRASIHQWLVVPSLRLIHYDPEEAHHKGVSYIQGLFAFNLHP
RERGNNDTERGDLRVEVFGHVLDNPIGTSAGIDKDAEIPSPLFALGPAIVEVGGATPLPQ
EGNPKPRVFRLPSQNALINRYGLNSKGADHVARNLRQRVREFARSLGLGLGPDGERAVLD
GETGVPPGSLIPGKLLAVQMAKNKTTPDGDIEAIARDYVYCVDQLARYADILVVNVSSPN
TPGLRDLQAVGPLTSILSAVVDAAQSTDRRTRPAVMVKVSPDEDSDEQIAGICQAVWASG
VDGVIVGNTTKKRPDVIPKGYIMPAHEEKLLTEMGGYSGPQMFERTLALVGRYRARLDQG
PPKDDSTPASSKPAQRTPVKQAAEKPAATPTKPAMDAAEASTTRDAARLKPLTPEAEAAS
KQPIIKIPETPFASSAAKLQASEVSNDAATSSDLSAPPTSPLSKSSVAPASTSAPSPAIK
PSEPASKVIFATGGITTGEQCLQILNAGASVCQVYTAMMYGGVGTITRMKREMREAVGTK
PASATS
>A0A1V8T2F3
MLAPIPGVLTGKAACTGERIEAVTTLMDLGILQGKGIKGVPISQHTQHWDIRREASTAAG
DARSAGTRLKNLIYGSGILMTLGFGYLYITDTRASIHQWLVVPSLRLIHYDPEEAHHKGV
SYIQGLFAFNLHPRERGSNDTEHGDLRVEVFGHVLDNPVGTSAGIDKDAEIPSPLFALGP
AVVEVGGATPLPQEGNPKPRVFRLPSQNALINRYGLNSKGADHVAKNLRQRVREFARSLG
LGLGPDGERAVLDGEAGVPPGSLIPGKLLAVQMAKNKTTPDGDIEAIARDYVYCVDQLAK
YADILVVNVSSPNTPGLRDLQAVGPLTSILSAVVDAAQSTDRRTKPAVMVKVSPDEDSDE
QISGICQAVWASGVDGVIVGNTTKKRPDVIPKGYIMPAHEEKLLTEMGGYSGPQMFERTL
ALVGRYRARLDQGPPKDAPTPASSKPAEQAPAKQALEKPAATPTKPVVNAADASTARDAA
RLKPLTPEAEAASKQPIIRLPETPFASSAAKLQASEVANDAATSSDLLTSPMSPSSKSRA
TSTSVTPQSPAIKPAEPASKVIFATGGITTGEQCLQMLNAGASVCQVYTAMMYGGVGTIT
RMKREMREAMGTKPSSMAS
>A0A1V8U9Z7
MLAPLPGVLTGEAACTGERTEAVTTLMDLRILQGKGIRGIPISQHTLHWGIRREASTAAS
DARSAGIRLKNLIYGTGILVTLGFGYLYITDTRASIHQWLIVPSLRLIHYDPEEAHHKGV
SYIQGLFAFNLHPRERGNADIERGDLKVEVFGHVLDNPIGTSAGIDKDAEIPSPLFALGP
AIVEVGGATPLPQEGNPKPRVFRLPSQNALINRYGLNSKGADHVAKTLRQRVREFARSLG
LGLGPDGERAVLDGEAGVPPGSLIPGKLLAVQMAKNKTTPDGDIEAIARDYVYCVDQLAK
YADILVVNVSSPNTPGLRDLQAVGPLTSILSAVVDAAQSTDRRTKPAVMVKVSPDEDSDE
QISGICQAVWASGVDGVIVGNTTKKRPDVIPKGYIMPAHEEKLLTEMGGYSGPQLFERTL
ALVGRYRARLDQGPPKDAPASAPSKPAQPTPVKQAPKKPAATPTKPVVDAADASTARDAA
RLKPLTPEAEAASKQPIIKLPETPFASSAAKLQASEVANDAATSSDLSTPATSSAAKSQA
APTSVTPQSPALKPAEPASKIIFATGGIATGEQCLQILNAGASVCQVYTTMMYGGVGTIT
RMKREMREAMGAKPSSTAS
>A0A1V8UAU4
MAGSQRLARLPAALSCSRLSHTPRLYCRHIRTPIFSHTQQWGIHQAASTAARDARSTGTR
LKNLIYGTGILVTLGFGYLYMTDTRASIHQWLVVPSLRLLHYDPEEAHHKSVSYIQGLFA
FNFHPRERGNDDTERSDLRVEVFGHVLDNPIGTSAGIDKDAEIPSPLFALGPAIVEVGGA
TPLPQEGNPKPRVFRLPSQNALINRYGLNSKGADHVAKNLRQRVREFARSLGLGLGPDGE
RAVLDGEAEVPPGSLIPGKLLAVQMAKNKTTPDGDIEAIARDYVYCVDQLARYADILVVN
VSSPNTPGLRDLQAVGPLTSILSAVVDAAQSTDRRTKPAVMVKVSPDEDSDEQISGICQA
VWASGVDGVIVGNTTKKRPDPIPKGYIMPAHEEKLLTEMGGYSGPQLFERTLALVGRYRA
RLDQGPLKEAATPVPSKPAQSRPAQSKPLQPAPEKPIMTPSSPIVDAADASTARDAARLK
PLTPEAEAASKQPIIKIPETPFASSAAKLQASEVASNAAASSDLSNLPTPKASITSAAQA
QTSSPSPAIKSAEPASKVIFATGGITTGEQCLQILNAGASVCQVYTAMMYGGVGTITRMK
REMREAMGTEPGSEGS
>A0A1W2TE07
MAPPRAIGPRALFSAATTTPVAAAAAAARRAPRQLQRIPPGRRLASTSSTSSTSSTTPTP
AYSRARAAALATGLALSGAAVYIYATDTRAFFHRHVVPPLLRYLYPDAEEAHNAAVSSMK
NLYALNLHPRERGSARANGDASSSSSSSSSSSSSSDDLSVSVFGARLANPIAISAGLDKH
AEIPDPLFALGAAVVEVGGCTPRPQAGNPRPRMFRIPGLDGLINRYGLNSRGADDMAMRL
RDRVRRFGRAAGLAEAAVLDGDAGVPPGSLLPGRLLLVQIAKNKDTDEADLDAVARDYVY
CVRQLGRYADVLVVNVSSPNTPGLRDLQAVGPLTQLLGAVVDEARRTDRRVKPRVMVKVS
PDEDEDAQMEGIVQAVWSSGVDGVIVGNTTKRRTGIVPPGVGITPAEQATLTETGGYSGP
MMLGRTVELVGRYRKMLDGHSWRGLAQERKVADEAVDASIAGIDDTITGIPREGLLTRAE
AASAANAAEQKVIFATGGITSGQDALRVLNAGASVAMVYTGLVYGGAGTITRIKGEMKAN
MDASKP
>A0A1X6N5I6
MLRLKPRLPRLQPPHRHASTSSVTPSARSPPSSLRTGLYASALLLSTGVFAAYYFDSRAA
LHRYVVTPVLRHTLDPETAHRLAVRVLASGWAPRDTRPDDEVLRTELWGEELANPVGLAA
GFDKHGEAVDGLFDLGFGWVEIGSITPKPQPGNPRPRMFHLASDDAVINRYGFPSDGHTL
VLARLRARISPFIQPDAASHASLRPGALLAVNLGKNKTSPADSAADFVAGVHAFAPYADV
LVVNVSSPNTPGLRSLQGREQLQTLLDSVTRARDEVVASASASGEPVRRPRLLLKIAPDL
EEAEVADIAAVVRNSAVDGVIVSNTTVRRPDNLIDPNKAEAGGLSGAPLKPYALATLRAL
RRALPARVPVVGCGGIASGADALEFARAGAAAVQVYTSFGYDGPGAVRRIKDELAAALRR
EGTTWDAVVREAVERLSLPEGEGKVEGKGTIRQLTEEAEELMRLVDGLAAQASRVSISAM
GIQLGNLLVS
>A0A1Y1VDI5
MVLISDNYPRDLSKDDKVLEVKMFGKNVSNPLVLAAGFDKHAEAIEDFLDLGFGAVEVGS
VTPLPQPGNPPPVLFILKPDHAAINRYGFNSKGHAVFKENLIKRAQDVYHHDPTTPNESG
NLSFREGKMLGINLGKNKASPQDSFDDYVLGVKELGMYADFIVINVSCPNLPGLRALQEK
DTLKNLLNAVLKARDELPRQPPFVVKISPDVTDDELENIANTLMEIGRIDAVVLTNTSTK
RPSTLKSDPELLKEAGGLSGEPLFPMSIEVVRKFYKLTNGKIPIMGCGGVSSAKEVLAFA
RAGATMVQLFTRLSYECYKPQFDGPCLLTTIKKDLVEALNKEGKTWMDIIGEEHKA
>A0A1Y1XN91
MVLISDNYPRDLSKDDKVLEVQMFGKTVSNPLVLAAGFDKHAEAIEDFLDLGFGAVEVGS
VTPLPQPGNPPPVLFILKPDRAAINRYGFNSKGHAVFKDNLINRAQNVYHQDPTTPNETG
NMSFREGKILGINLGKNKASPQDSFDDYVLGVKELGSYADFIVINVSCPNLPGLRALQEK
DTLKNLLEAVIKAKEELPRQPSLVVKISPDVSDDELENIANTLMNLGKIDAVVLTNTTTK
RPSTLKSDPELLKEAGGLSGEPLFPMAIEVVRKFYKLTNGKIPIMGCGGVSSAKEVLAFA
RAGATMVQLFTKLSYECYKPNFEGPCLLTTIKKDLVDELNKEGKTWMDIIGEEHKA
>A0A1Y2ELQ6
MVLISDNYPRDLSKDDKVLEVQMFGKTLSNPLVLAAGFDKHAEAIEDFFDLGFGAVEVGS
VTPQPQPGNPPPVLFILKPDHAAINRYGFNSVGHAVFKENLIKRAENFYHHDPTTPNETG
NLSFREGKMLGINLGKNKVSPQDSFDDYVLGVKELGMYADFIVINVSCPNLPGLRALQEK
DTLSNLLTAVINAREELPRKPALVVKISPDVSDEELENIANTVMKLGKVDAVILTNTTTK
RPSTLISDPNLLKEAGGLSGEPLFPMAIEVVRKFYKLTNGKIPIMGCGGVSSAKEVLAFA
RAGATMVQIFTKLSYECYKPNFEGPCLLTTIKKDIVDELNKEVQQSGNT
>A0A1Y2IRR8
MLRLIAPRTLSRQPLRPTVVARRAASTTSQQPPTRSFARTTAYASLFVVSTGLFAVYYFD
CRAALHKYVVTPVIRYTLDPETGHRLAIRVLASGLAPRDPLPDDEVLRVELWGEQLSSPI
GMAAGFDKNGEAIDGLFNLGFSWVEIGSVTPKPQPGNPKPRVFHLPSDSALINRYGFPSD
GAAAVLARLRARLPKVFSYSTDAESQDPLHGAEHASLRSDKLLAVNLGKNKSSPPDSISD
FVAGVHTFGPYADALVVNVSSPNTPGLRGMQSRTVLEELLAGVSAARDEVAATSVNKHRP
KLLLKIAPDLDESELADIAAAVRSNDGVDGVIVSNTTVRRPAGVSDPNKHEQGGLSGPPL
KPYALTALRTLRSMLPPSISLIGCGGISSGADALEYARAGASAVQLYTAFGYGGVGVCRE
IKDELAALLRQEGKTWSQVVQEAVAQTSLKESATAGNAPSVQDQSVGSSSDNRSDAARES
SSIKLLVEEAEELKRLLDGLGERIEQKAQEGVSLPVGAEYVAVTPRPADS
>A0A1Y2VCJ7
MASSHRVARRFFSSPANPLFTSRRAPIHPRPRTSARYASTSSTDAQSVSRLRTALLATSI
VATGCAVYVYATDTRAFVHRYVVPPLLRFLYPDAEVAHEVAVSSMKNLYSLGLHPRERSS
PYSASSGPDISVSVFGTQLANPIAISAGLDKHAEIPDALFALGASIVEVGGCTPRPQEGN
PKPRMFRVPTLDGLINRYGLNSRGADDMAMRLRNRVRLYAKSVGLDEASVLNGEANVPPG
SLLPGRLLLVQIAKNKDTDERDVDAVKRDYVYCVQRLAPYADVLVVNVSSPNTPGLRDLQ
AVEPLTRILSAVVDEARRTHRKEKPKVMVKVSPDEDEDTQMEGIVQAVWSSGVDGVIVGN
TTKRRNGLVPPGVKLTPKEQLTMTETGGYSGPTMFDKTVDLVRRYRKMLDGQSFQSIKEK
AVADEAVDVSINSLEGTITGISETEPKVSSTQPLEQKVIFATGGITNGRRALEVLNAGAS
VAMIYTGLVYGGAGTVTRMKREMKEELTAKKA
>A0A1Y2VVL2
MASSQRIARRFLTSPTNPLLTVRRNPIQLRPRMATRHASTSTSSTGSLPGSQLKTILYAT
SIAATGYVFYIYTTDTRAFVHRYVVPPTLRFLYPDAEDAHDAGVTAMKIMYNLGLHIRER
SSPSDISVSVFGSELANPIGISAGLDKHADIPDALFALGASIVEVGGCTPLPQNGNPKPR
MFRVPTLDGLINRYGLNSVGADNMAMRLRERVRRFAKTVGLDEDSVLNGEANVPPGSLLP
GRMLLVQIAKNKDTDERDVEAVKYDYVYCVKRLARYADVLVVNVSSPNTPGLRDLQAVEP
LTRILSAVVDEARKTDRKEKPKVMVKVSPDEDEDTQMEGIVQAIWSSGVDGVIVGNTTKR
RNGLVPSRVKITPKEQVTMTETGGYSGPMMFDRTVDLVRRYRKMLDGQPFQSQVADEAVD
ASITAIEGTITGFSETDSTISSTPTAVEPPEQKVIFATGGITNGRKALEVLNAGANIAMV
YTGLVYGGAGTITRMKGEIKEAVTEKKA
>A0A1Y2WTS3
MASSHRIARRFLSSPANPLSSSSIRSPVHLRTRIATRNASTSANSLPSSRLKTAFYATSL
AISGYVVYVYSTDTRAFIHRYVVPPLLRFLYPDAEQAHDTTVSLMKTLYSVGLHPRERFS
SSISADPDITVSVFGEKLANPIGISAGLDKHADIPDPLFALGAAIVEVGGCTPRPQDGNP
KPRMFRVPTLDGLINRYGLNSRGADDMAMRLRDRVRLYAKTVGLDEASVLNGEANVPPGS
LLPGRLLLVQIAKNKETDERDVEAVKQDYVYCVQRLARYADVLVVNVSSPNTPGLRDLQA
VEPLTRILGAVVEEARRTNRKQAPKVMVKVSPDEDEDSQMEGIVQAVWSSGVDGVIVGNT
TKRRNGLVPPGVNITRKEQLTLTETGGYSGPMMFDRTVDLVRRYRKLLDGQSFQPAKTDK
AVANEAVDASITAIEGTVTGFSENEQKSSTSQPQEQKVIFATGGITNGRRALEILNAGAS
VAMVYTGLVYGGAGTITRMKSEMKEELAAKK
>A0A1Y5RC46
MSLTEQLGLKVLRKINPEKAHHLALTALRAGLAPLPGPITSSRLKTTFAGLEMPNPIGLA
AGFDKNAEAIAQLSRAGFGFIEVGAATPHPQSGNPKPRLFRLTEDRAVINRFGFNNEGME
AIGARLKANKPSTGTRAVPVGLNLGANKDSNDRAADFARVFSHCGNHIDFATVNVSSPNT
EKLRDLQGPEALEALLLGVLDARKALDHKVPVFLKIAPDLEQSEIAEIAEVAKISGIDGV
IATNTTLSRTGLKSASKGEMGGLSGAPLFEKSTKVLAQLSHILREDVPLIGVGGISSALD
AYTKIRAGASVVQLYSAMVYGGLSLAPRIAQGLDNLLKADGFDTVSDAVGTRRDAWL
>A0A1Y6C6H8
MALDLYPLLRPLIFRLDPEQAHGLALGLLKSGLAPRAAAPDDPLLAVELWGRRLASPIGL
AAGFDKNAEAIRPLFGLGFGLVEVGSVTPRPQPGNPKPRLFRLSEDRAVINRMGFNNRGL
EAAAQRLAALRAGGPVGGLVGVNLGKNKDSPEAAPDYAAGATALAPFADYLVINVSSPNT
PGLRALQGRDELTRLLGAVRDALSGTGTPPPLLLKIAPDLTEADCRDIAAVALDSRLDGL
IVSNTTIARPASLKSRWKAEAGGLSGRPLFEPSTRLLGEMYRLTEGRLPLVGVGGVESGA
TAYAKIRAGASLVQLYSALVYEGPGLVGRMARELAELLKRDGFKSVAEAVGADWR
>A0A1Z3HNA8
MADLYTAVVRPMVFGLGLDPEWLHGYLIERLAWLGQPPTEANSTLGLSPPQAWLRRQLGV
QQPALQQRLWGLEFANPLGLAAGFDKDGQACRAWSLLGFGFAELGTVTAQAQAGNPKPRL
FRLPRDRAALNRMGFNNQGAAAMAQRLAQLWAADRSPIPLGINVGKSKVTPLEQAPQDYL
HSFRLLQPWGDYFVVNVSSPNTPGLRSLQARDQLEPILAALQEANPAQKPLLVKIAPDLD
WAAIATVIELVQQYNLAGIIATNTTIRRDQLQTRVLRPTGETVAAAPGGISGAPLRQRST
AVIRFIWQHSQGQVPIIGVGGIFNGDDAWEKITAGASLLQVYTGWIYEGPWLVRRTLEGL
LGHLQAHGLTTITEAVGLAARH
>A0A1Z8JJ63
MRQISTSRPAKAGLGPASVGLLAAAALAFGVYSLDARSAVQEYVVCPLIRALTTAEQGHN
LGILCLKTGLYPRLFSDVDDPLLKVDVFGKTLSNPIGMAAGFDKHGEAIDALFSLGFSYV
EIGSITPEPQPGNPKPRFFRLSQDDAVINRYGFNSVGHWAVLARLRERFAKLHTKHPDAT
LNSFQDNKFLAINLGKNKTGDEVEDYLAGVHNFGPYADALVINVSSPNTPGLRDLQNEAK
LTNLLTKVVKERNSLEGELIDPSRKPPVLVKVAPDLTEAEIESIAQSAKDAKIDGIIMSN
TTVQRPVDQLITKGDIVNETGGLSGKPLKPIALKAFRTLRKYTKDSDLVLVGCGGISSGK
DALEFARAGATFVEFYTAFAYQGPGITRKIKDEITEELKREGKTWMEIVGSDDK
>A0A225AS84
MATGFNFSPRMHQLKGITSSTRTVRLQQTYGVAPCLSRRFASTSSEPLVKPTKKKNKPLN
KYVFRSSLALVLLGGYFYLTDTRSSAHRYVAVPLVRWLYPDAEDAHHTGVIALKELYKLG
LHPRERSSPDEDGKLATEVFGYTLSNPIGISGGLDKHADIPDPLFALGPAVVEVGGTTPL
PQDGNPKPRVFRIVSQSGMINRYGLNSKGADHMAEVLRQRVRAFASANGFGYHEAAEERV
LNGEAGVPPGSLTEGKLLAVQVAKNKVTPETDIAAVTNDYVYCVDRLAPYADIMVVNVSS
PNTPGLRGLQAAGPLTEILKGVVGAAKRIDRKTKPFVMVKVSPDEDSEEQVDGICHAVRE
SGVDGVIVGNTTNRRPRPLPKGFVLPQKEEQTLTETGGYSGPQLFERTVALVSRYKEKLG
NGESPKTIFASGGITNGKQAQAVLDAGASVAMMYTAITYGGTGTVTRVKNELREERNI
>A0A248JLW8
MSLAYRLARPILFAMDAERAHDLTINLLKVGALPPALFGAGGPDDPALSQTVFGLDFPNP
VGLGAGFDKNARVPDAMLALGFGLVEAGTVTPRPQPGNAKPRLFRAVEVEGVINRFGFNN
EGLETFARRLEDRRGLGRTGIVGANVGKNKETADAASDYVIGIRRLAPLADYLVVNVSSP
NTPGLRSLQGRQALTDLLAACLEARGSRRTPLLLKVAPDLTEDDKVDVAEVALASGIDGL
IVSNTTLERPDGLTPAHRAEAGGLSGQPLFEKSTSVLRDFYRLTGGKLPLVGVGGIGSGA
QAYAKIRAGASLVQIYSALVYHGPGLVAAIKRDLADLLRRDGFTNVAQAVGADHK
>A0A286UKV0
MFSRLSTRRVLYRRPFVDKRRSPNALVTSPYTTTSASPRTSGSILKQAATAVTVLVGGSL
FAVYYFDSRSAIHRYFFTPLIRNVLDPEVAHKVAVKVLKSGLAPRDMGVDDERLSTELWE
EKLSNPIGLAAGFDKNGEAIDGLFNLGFSWVEIGSVTPRPQPGNPKPRVFHLPEDSAIIN
RYGFPSDGALSVLSRLRARLSSVFSLTSSVSGPTLFPIPVLQQPELKAESKINNASLRPR
SLLAINLGKNKTSPTDSSADFIDGIRIFGQYADVLVVNISSPNTPGLRSMQSSSVLKNLL
SAIVKERDSLLSEGQVLTGGRKPRLVLKVAPDLTEGELKDVASAIKSVSGVDGIIVSNTT
IQRPSTLSPNSHTTETGGLSGPPLKPLTLRAIRTLRSSLPSSVPLIACGGVSSGSDALEY
ARAGANLVQMYTHFSWDGVGAVRRVKDELTKELEKEGKTWNEIVKNSVDALSEKTVPTAV
TKDQLSSKGEARSSKPDLAMKVLIDEALAIREKLDALSEKMSVNEENENPGSVTP
>A0A2A9NUG1
MSFARNVARSPPLPSLTRLYTPPFRRRFFTNLSPNHARSPLKTAAYATVFTVSACFFAVY
YFDARSALHRHIITQVIRHTLNPELAHKFAIKVLKSGLAPKDPLPDDEILRVKLWEHEIC
NPVGLAAGFDKDGEAIDGLYNLGFSWVEVGSVTPKPQPGNPKPRVFRLQDDEGLINRYGF
PSQGHASVLARLRARLPTFLKLQAASLRPNTLLAVNLGKNKDSPFESIEDYVTGVRVLGP
YSDVLVVNVSSPNTPGLRGLQNKHNLKSLLYGVTQARDESAVSPVTAQRPKLMLKIAPDL
DDIQLAEIAEVIRESGIDGVIVSNTTIQRPKSLTSLSKNEVGGLSGTPLKPYALQAVRSL
RSLLPASIPIIGCGGIRSGADALDYARAGACMVQVYTGFGYEGVGNCRRIKNELVEELRK
QNTTWEEIVRAAVEKDSGRKLTKTIDSGIGQLVAEAEELGRLLEEVGRRMEREGESSQTV
E
>A0A2A9P7W9
MSAAAVSLGRKRAVRSLPRLMAGRRVSTTSAGAASSTSVRAVLVGSAVAASLSFAYFYAT
DTRASFHRWLVPPLLRLAFPDAEDGHQAATRTLQLLYYLKLHPRERVSSMLDSPSLVFES
RIDNPIGISAGLDKDGEIPDALFALGAAVVEIGGCTARPQPGNDRPRVFRVPTLDGMVNR
YGLNSRGADDVAARLRLRLRRFARLMGVSERHVLDGRVGVPPGSLQTGRLLAVQLAKNKD
TDERDEAAVVADHVYCVRALAPYADVLVVNVSSPNTPGLRDLQEVGPLTRLLSAVVDESA
RTDRASPPPRVMVKVSPDEDDEYQIEGIVQAVHRSGADGVIVGNTTKRRTGLVPDGALLT
SRERRALMEQGGYSGPAMFGRTLDLVARYRSMLDVQSLATGDGKRKVIFATGGITNGEQA
LRVLNAGASVAMIYTGLVYGGAGTVTRIKAEMRRADDDEGL
>A0A2B7WTE0
MALSSNGRLPRSIYLNLGTMSRNAAQHRPCCYLRSRFGQRFPASKPNSRFASTSSNPPRA
STDVFAITEAAPEFKKPPSRKLRRYLLGTSIALVAWGGYLYATDTRASVHRWIVPRLIRW
YYPDAEDAHHAGVDWLRFLYQFGLHPRERGDPDGDGKLVTEVFGYTLANPIGISGGLDKD
AEIPSALFDLGAAIVEVGGTTPLPQEGNPRNRVFRIVSQNALINRYGLNSKGADHMAAVL
KERVREFAYAHDFGTNESAEERVLNGEAGVPAGSLVDGKLLAVQVAKNKITPETDIEAVK
KDYVYCVDRLGKYADILVVNVSSPNTPGLRTLQESGPLTSLLTGVVDAAKHTNRKNKPYV
MVKVSPDEDTDEQITGICDAVWASGVDGVIVGNTTKTRPAPIPQGYRLSAREQETLKETG
GFSGPHLFDKTVSLVARYRALLDKQLVSDDAMEDTPASETGAMTSPVKSQLPPKNKKVIF
ASGGITNGEQAAKALEAGASVAMLYTGLVYGGSGTITRMKEEMRQIKGKTE
>A0A2B7WX60
MTLGGNGRLPRSLLLNLGAMSRGGALRAPRCSIPPRFGQRAPVSRSNLPFGSRSTSSTTS
TTSTASPVSEAATETAKPAGRKLKRYFLGTSIIFFLWGGYLYATDTRASAHRWIVPRLIR
WYYPDAEDAHHAGVDWLKFLYQFGLHPRERGNPDGDGKLVTKVFGYTLSNPIGISGGLDK
DAEIPSALFELGPAIVEVGGTTPFPQEGNPRSRVFRIVSQNALINRYGLNSKGADHMAAV
LKQRVRDFAYSHGFGSGESAEQRVLNGEAGVPAGSLVEGKLLAVQIAKNKNTPEVDIEAV
KKDYVYCVDLLGKYADILVVNVSSPNTPGLRTLQESGPLTALLKGVVDAAKHTNRKTKPY
VMVKVSPDEDTDEQISGICDAVWASGVDGIIVGNTTKARPEAIPKGYKLPAREEETLKET
GGFSGPHLFNKTVSLVARYRALLDKTPVSDDSGSDSISSSESEAVTSPAKPHLAPKVIFA
SGGITNGEQAAQALKAGANVAMLYTGLVYGGSGTITRMKEEMRELKDKAER
>A0A2B7Z1N5
MALGSNGCVPRLLFRQRGSIPYAGTFRQPKARFVGRRYNSTGGASVESVAAASATKPPSR
RLRKVLIGTSVVLVFGTGYLYATDTRASAHRWIIPPLVRWLYPDAEDAHHAGVDALKLSY
RFGFHPRERGNPDGTGDLVTQVFGYTLTNPIGISGGLDKDADIPSPLFELGPAIVEVGGT
TPLPQEGNPRPRVFRLPSQEALINRYGLNSKGADYMAAVLKQRVRDFAYSEGYGASETAE
RRVLDGEAGVPPGSLLEGKLLAVQVAKNKATPDNDIEAVKDDYVKCVDKLGKYADILVVN
VSSPNTVGLRQFQQAEPLTIILKGVVDSAHRTDRKTKPKVMVKVSPDEDSDADISGICDA
VWASGVDGVIVGNTTKKRLDPLPQGYALPAREQATLKETGGLSGPQLFDNTIFLVAKYRT
HLDERLQPKAAETTPDEAGTPIEPADAGVTPALPSGEAKPAPTPKVIFASGGISTGKQAQ
QALDAGASVAMLYTGMIWGGAGTVTRIKEEMRDIRSGKQ
>A0A2B7ZFR0
MTLSGNGRLPRSVLLNLGAMSRAGAPRHPRCPIPPCFGQKPPVSGSNLRFGSRSTSSTSP
ASSVSEAATEPAKPPGRKLKRYFLGTSIVFFLWGGYLYATDTRASAHRWIVPRLIRWYYP
DAEDAHHAGVNWLKFLYRFGLHPRERGNPDGDGKLVTEVFGYTLCNPIGISGGLDKDAEI
PSALFELGPAIVEVGGTTPLPQEGNPRSRVFRIVSQNALINRYGLNSKGADHMAAVLKQR
VREFAYAHGFGSSDPAEQRVLNGEAGVPPGSLTEGKLLAVQIAKNKGTPEADIEAVKKDY
VYCVDRLGKYADILVVNVSSPNTPGLRTLQESGPLTALLKGVVEAAKHTNRKAKPYVMVK
VSPDEDTDEQISGICDAIWTSGIDGVIVGNTTKARPEALPKGYKLSTCEEETLRETGGFS
GPHLFNKTVSLVARYRTVLDKKLKSDDAPDSTLSETGATTSPATSRLAPKVIFASGGITN
GEQAAKALKAGANVAMLYTGLIYGGSGTITRMKEEMRELEEKAKG
>A0A2C5WUL8
MTPLFAQSRRALPEQLRAASRRYISTASPRTSSGSGFKLTAYTAGLAIIGSAAYIYGTDS
RASVHRYVVPPLLRTIFPDAEDAHHVSTALLESLYSAGLHPRERTPENPALATSVFGNPL
SNPIGISAGLDKHADIPDVLFDLGAGIVEVGGCTPLAQPGNDRPRLFRVPVLEGLVNRYG
LNSHGADAMARKLRERVLRYAISHGVSEEDVLNGAVAVNGADAPVPPGSLRAGKLLLVQV
AKNKATDQTDVEAVARDYVYCVKRLAPYADVLVVNVSSPNTPGLRDLQAVEPLTRLLSAV
VEEANKTQRRTRPRVMVKVSPDEDEAAQMGGIVQAVMASGVDGVIVGNTTSRRAGLVAQS
VPLTGREQRALQETGGYSGPEMFPRTLDLVSRYRKMFDEQMVGSNKDRMTLFATGGITNG
KQALETLQAGASAAMVYTTMVYNGAGTVTRIKDEMAKEIA
>A0A2C5Y9L4
MPPPRRPPRTARSPPPTPPPVQARIPTTMSVSRLGLQSLGSLQLGPKLGPKLGQVPRCRQ
AWTSSAATSAATSAATSAATAAATASTATAKTAAATAKNKASRRARNWVYGSATAAALVI
AYLYTTDTRASMHQWLVPRLLRLVFADAEDAHHAGSAALKTLYQLGLHPRERDASLASAP
LALGVWGMELDNPIGISAGLDKEGEIADALFALGAGVVEIGGCTPLPQPGNARPRVFRVP
ALEAMVNRYGLNSRGADHVAMQLRHRLRAFARSRGLSEQQVLDGGAGVPPGSLLAGRMLA
VQVAKNKETDERDDVAVALDYAYCVNRLAPYADVLVVNVSSPNTPGLRHLQATEPLTRLL
TAVVLEARRTQRKTPPRVMVKVSPDEDHDSQLAGIVQAVLDSGVDGIIVANTTKRRTGLV
PQGLELTPSEQRALMQHGGFSGPATFDHTLHLVARYRKMLDAHPGEQKVIFASGGITSGK
QALAVLHAGASVAMLYTGLVYGGAGTVTSIKQQLKACVDA
>A0A2G5BHD4
MFRICARVGGNRLRNTTILGALATTRAFGTKAAPPSRLRNIVWASTGAVVCGLGYLYVTD
SSAGIHRYVFTPILRLLDPEDAHNLAVAMLKYGMCPADRAADDGLLAVELWGKRMSNPIG
LAAGFDKNAEAIDSLFGLGFGAVEVGSITPLAQEGNTKPRLFRIEDSSAVINRMGLNNSG
MQMCADRIRSRFWRLLASQSKQQGETVAELSSSVNRSAFTDRLLGINLSKNKASKSDSYN
DYVDGLKTLGAYADYVVINVSCPNVKNIAAGADVAVLESTIKAVLSERNKMADYRPPVVL
KIGPDNDSDQLKLIAQLAIDYRVDGIIATNTTPTRPTGLHDSNEVAKEAGGLSGIPLRNM
ALATTREMYKLTGGRIPIIGCGGISTAEDALAFARAGASMVQIYTSMIFDGPGKPREIKD
GLVELLKGRKWTDVVGEDLRK
>A0A2G8RV03
MIPRLGLAPTRVAARASLFASSPKVYVLRRAASTSTQQPARSLVRTTAYASLFLVSTGLF
AIYYFDCRAALHKYVVTPVIRRTLDAEAGHKLAVRVLSSGLAPRDPVPDDEILKVELWGE
ELANPVGLAAGFDKHGEAIDGLFDLGFSWVEVGSVTPKPQPGNPKPRVFHLPDDSALINR
YGFPSEGHTAVLARLRARLPTLFAYGSDPTSQSPLHQQEHASLRSNALLAVNLGKNKSSP
QESIDDFVAGVHVFGPYADALVVNVSSPNTPGLRGMQSRTVLQDLLAGVIGARDDVTALS
THAHRPKLLLKIAPDLSEAEVADVAAAVLAAGGIDGVIVSNTTVQRPASLSDPNKSETGG
LSGPPLKQLSLATLRTLRGLLPAAVPLIGCGGISSGADALEFARAGAAAVQLYTAFGYEG
PGAARAIKDELVELLREEGKTWREVVRDAVERHSFREPPAPPVEEPTVEVLRQEAEELKR
LLDGLGEKIEEGGEVQVEAAEKQTPSTSSVDVPVEAGTSQPAAS
>A0A2H0ZKN0
MRRFFIRSFARATPKKGARTIKSSIVPFPVTVTVGAIGASIVAYYMLDAKAGIHEYVFCP
LIRAFTDAENGHKLGIKLMSLGISPKLRRESEEREREFDALLGVDVFGTHLKSPIGLAAG
LDKEGIAIDSLFDTGFSYVEIGSVTPEPQPGNPQPRFFRLPRDDAVINRYGFNSSGHLSV
LLNLKARFQEWMSHENNAKRPGRLLAVNLGKNKNGDEVQDYVTGVRRFAHYADVLVVNVS
SPNTPGLRDLQSESKLTDLLKAVVKERNAQGKNSCGKQPPVLVKVAPDLTEPEIESIANS
AKQSKVDGIIISNTTIQRPSNLLTTDISLINQAGGLSGKPLKPLSLQALRTLRKHTKDSN
LVLVGCGGISSGKDALEFGKAGASFIELYTAFAYKGPGLPAKIRDELTALLRKEGKTWQQ
IIGEDDK
>A0A2H3B0B6
MAALRRAAARSLSSHARIHTAIPSRTLFTRSSPIPQSPVRSGLYATVFAVSAGLFAVYYF
DSRSAIHRYVLTPLLRYSLDPETGHKFAVQVLRSGLGPKDVVADDERLKFELWGKSISNP
VGLAAGFDKDGEAIDGLFDLGFSWVEVGSVTPSPQPGNPRPRFFHLPEDSAVINRYGFPS
QGHMSVLNRIRARIPTFLQEDNDTASFRSGSVLAVNLGKNKSSPADSIQDFIDGVRMFGP
YSDVLVVNVSSPNTPGLRGLQGRDTLQTLLEGVTKARDDLPPSAVTSAPKPKLVLKIAPD
LTESQLVEMAEVIRNSRIDGVIVSNTTISRPSSLHHPSKVEVGGLSGTPLKELSLSALKT
LRQNLPESIPLIGCGGISSGEDALDYARVGASLVQVYTGFGYDGAGACRRIKDQIVETLT
KDGVTWADVVSKAVKDLSWKEKEKESEVSLLTKEAEELKRLLDALGDKMASGEVGV
>A0A2H3EAJ3
MTASRRAAARVLSTPARFRPVTPSRSLFTKSCSIPQSPVRTGLYATVFAISAGLFAVYYF
DSRSAIHRYVLTPLLRYSLDPETGHKFAVQVLRSGLGPKDVVADDEKLRFELWGKPISNP
VGLAAGFDKDGEAIDGLFDLGFSWVEIGSVTPSPQPGNPRPRFFHLPEDSAVINRYGFPS
QGHMSVLNRIRARIPTFLQEDNDTASFRSGSVLAVNLGKNKSSPADSIQDFVDGVRMFGP
YSDVLVVNVSSPNTPGLRGLQGRDTLQTLLEGVTRARDDLPSSAVTSAPKPKLVLKIAPD
LNESQLVEMAEVIRNSRIDGVIVSNTTISRPSSLHHPSKVEAGGLSGTPLKELSLSALKT
LRQNLPESMPLIGCGGISSGEDALDYARAGASLVQVYTGFGYDGAGACRRIKDQIVETLA
KDGVTWTDVVSKAVKDLSWKEKEKESEVSLLTKEAEELKRLLDALGDKMASGEVGV
>A0A2H3F5Q1
MAPSSLRLLRLSRARAHHVFGSQSRPALVPRSVQISRPASTAATEASSLVIRLKNLLYGT
SLSLFAVFSYLYITDTRASVHQWLVVPTLRWAYPDAEDAHHAGTKALKAAYSLNLHPRER
TSDKEEAMLGTTVYGQRLLNPIGTSAGIDKLAEIPDALFALGPAIVEVGGTTPFPQDGNA
RPRVFRLPGRNSMINRYGLNSKGADAMAKTLRERVRAFAFRHGYGIGDDAEDFVLNGGAG
VPPGSLTDGKLLLVQVAKNKDTKDDDIEAVRRDYVYCVERLAPYADILVVNVSSPNTPGL
RTLQRVEPLSRILESVVSAAKSAKRTTSPKIMVKVSPDEDQDEQLEGIVEAVWKSGVDGV
IVGNTTNRRDNMMPKDLPLTPEERETLAEKGGLSGPHMFERTLNLVKRYRQLLDQGPPPP
PEPKKALEPVEPLATGEEPGSKIAERIESSKEAVSGTASAVVGRVKETVDGRQHEQKVIF
ATGGITNGKQALEILNAGASVAQVYTALVYGGSGTITRIKKEMKEEIATK
>A0A2H3K1T4
MAALRLSSRTVKLSHSPPCLHAVRRHVSSSATPNAPPVLRRVVYASLLTVSAGLFAAYYF
DSRSAVHRYVLTPVLRHLLDPETGHKVAVKVLASGLGPYDTQIDNGRLRSELWGEQLSNP
VGLAAGFDKHGEAIDGLFDLGFSWVEIGSITPKPQPGNPRPRMFRLPADDAVINRYGFPS
EGHAAVLARLRARISPFATADESVHASLRSGALLAVNLGKNKSSPVDSIDDFVAGVRAFG
PYADVLVVNVSSPNTPGLRGLQNHTLLEELLDGVTRARDSLTMSPSEPTLEPAIETAQRR
PKIVLKIAPDLDEAEVAGVAAAVKSCPVDGVIVSNTTVKRPASLSDPNKTAVGGLSGPPL
KPYALTTLRALRAALPASVPLIGCGGISSGGDALEYAKAGAAAVQLYTSFGYDGVGAARR
IKDELAAALEAEGTTWGEVVHRAVQELSLKENSEGQGKEEPEAFTVAQLRLEAEELMKLV
DRLGEQVDGESAAEEAAAAVVPTVS
>A0A2H5U361
MPLLRNITTPESSHKFAIWVFKWGLNAKDRLPDDEQLSVEVWGKKVSNPICLAAGFDKHG
EAIDGLFDVGFGYVEVGSITPEPQPGNSKPRMFRLPKDKAVINRYGFNSDGHKQVELRLR
DRVRRYLFHSAKLHPNITAALLASSPDEVSLSDALGINRSLREDKLLGINLGKNKWRSAE
DVQDFVKGIKTFGGYADVLVVNISSPNTPGLRGLQRKEIFEKLLKEVTKARNSLHEPRPA
LLVKIAPDLSDNELEDIADTALNSGVDGIIVSNTTISRPDTLQSVASLISETGGLSGPPV
KPLALKALRKIYQHTNGKLLLVGCGGISNAKDAIEYAKAGATLVQLYTSFGYDGVGKPRE
LKDDILRELKDKKWSDIIGEQ
>A0A2I2EYK5
MAANSINLAWRSLGPRARACQSLRYLHRPSIANGLLVRPPGGYRHSSDKASGATEKAAEK
VTEPVKESFKEVPKKKSRTLRRTVWGTTVAATLLVGYLYGTDTRASIHRYGVVPLIRMLY
PDAEDAHHVGVDTLKTLYEYGLHPRERGNPDGDGALTTEVFGYTLCNPIGISGGLDKHAE
IPDPLFATGPAIVEVGGTTPLPQDGNARPRVFRLPSQKAMINRYGLNSKGADHMAALLDQ
RVRDYAYAHGFGAHELAVERVLNGDAEVPPGSLIPGKLLAVQVAKNKSTPDSDLEAVKND
YVYCVDRVAKYADILVVNVSSPNTPGLRDLQATAPLTAILTAVVGAAKSVDRKTKPFVMV
KVSPDEDADEQVSGICSAVQASGVDGVIVGNTTNRRPAPLPKGFALPEKEEGTLQETGGY
SGPQLFDRTVALVARYRALLDEERAESENKDPRKVIFASGGITNGAQALAALKAGASVAM
MYTGVVYGGVGTVTRVKQEMREQKKLE
>A0A2J5HKY1
MAANSINLAWRSVGPRARACQSLRYLHRPSIANGLLVRSPGGYRYSSDKASEATEKAAEK
VTEPVKEFFKEVPKKKSRTLRRTVWGTTVAATLLVGYLYGTDTRASIHRYGVVPLIRMLY
PDAEDAHHVGVDALKTLYEYGLHPRERGNPDGDGALTTEVFGYTLCNPIGISGGLDKHAE
IPDPLFATGPAIVEVGGTTPLPQDGNPRPRVFRLPSQKAMINRYGLNSKGADHMAALLDQ
RVRDYAYAHGFGAHELAVERVLNGDAEVPPGSLIPGKLLAVQVAKNKSTPDSDLEAVKND
YVYCVDRVAKYADILVVNVSSPNTPGLRDLQATAPLTAILTAVVGAAKSVDRKTKPFVMV
KVSPDEDADEQVSGICEAVQASGVDGVIVGNTTNRRPAPLPKGFALPEKEQGTLQETGGY
SGPQLFDRTVALVARYRALLDEERAESESKDSRKVIFASGGITNGAQALAALKAGASVAM
MYTGVVYGGVGTVTRVKQEMREQKKLQE
>A0A2J6PIB2
MQVTSPADARSLVTRLKNLLFGASIFLFGAFSYLYITDTRAGVHQWLAVPVLRWIYPDAE
DAHHAGTATLKALYSFGIHPRERNSKAQDGADLSVEVFGHKLQNPIGTSAGIDKLAEIPD
ALLALGPAIVEVGGATPYPQDGNPKPRVFRLPSQKALINRYGLNSLGAEDMAMRLRERVR
LFAYHNGYGIGPEAEELVLNGGAGVPPGSLVEGKLLAVQIAKNKFTKDEDLDAVRRDYVY
CVEKLAPYADILVVNVSSPNTPGLRTLQRVEPLTRILEGVVGAAKSVNRKTAPKVMVKVS
PDEDQDEQIEGIVEAIWRSGVDGVIVGNTTKRRHNLIPQHVDLSPKERQILDEQGGFSGP
HMFERTLGLVKRYRRLLDERPPVPPPPKPEPVVKPSPSPAKPVAGPASADVITETIESAK
ESLAGSSGAGSAEVGGSLVDGLTRDQARQEQQHEQKVIFATGGITNGKQALEILNAGASV
AQIYTALIYGGLGTVSRIKREMTEEMEMARKN
>A0A2K0VZX9
MSAALFRSRAAASGTRIASSARPAIPRSQLVQRRNASSSSSAGDGAALKLALYGTVGAAA
LYGSYLYATDTRAFFHRWVVPPFIRWAFPDAEDAHHAGTVALKVTYEFNLHPRERDTTLD
SPELAVNIFGTEVSNPIGISAGLDKDAEIPDVLFELGAGVVEVGGCTPLPQEGNPKPRVF
RIRSLDGMVNRYGLNSRGADDMAIRLRDRLRRFARSLGVTENDVLNGEANVPPGSLRKGR
LLAVQIAKNKETDERDEKAIADDYVYCVRRLARYADVLVVNVSSPNTPGLRDLQATEPLT
RLLSAVVDEAAKTDRKQRPKVMVKVSPDEDEDTQMEGIVEAVHRSGVDGVIVGNTTKRRD
GLVPEGIKLTAQEQKNLMETGGYSGPAMYSRTLDLVRRYRKLLDSRSFAATTGSPQKVIF
ATGGITNGEQARNILNAGASVAMIYTAMTYGGAGTVTRIKRELKDGGKN
>A0A2K1QS68
MNSLLGWPSARQRILGMSTMKATIRASHTGRQLHTTLRPRTLPLRSSALRTQHRHASEDL
KQEVARQEIVGDARSGVTRLKNFFFGTSIVLGLTFTYLYVTDTRASIHQWLVTPIVRVLY
PDAEEAHKFGNKALKGLYTFGLHPRERGAPDAKGDLKVEVFGHVLDNPIGTSAGIDKNAE
IPDNLFAFGPAIVEVGGATPRAQDGNPKPRVWRIPSQNALINRYGLNSEGADNVAMRLRQ
RVREFAYSIGLGLDPEAERKVLDGEVGVPPGSLVPGRLLAVQCAKMKDTPDGDIEAVARD
YTYCVDQLAKYADIIVVNVSSPNTPGLRSLQQTLPLTAILTSVVGAAKACDRKTKPAVMV
KVSPDEDSEEQVRGICDAVWMSGVDGVIVGNTTKKRPDPLPRGYALPYHEEQTMLEQGGY
SGPQLFERTVSLVRKYRQTLDQGPPPPKETQPPKETTTPSAENAPTQDPLAEKVEEGIER
DTARLKPLTPEAEAESKQPLLKLPERHEAGAEPSHKLEAAEPAFSASTHAAQGAQKEQSH
LQDQLKEKVIFATGGITNGKQALEVLNAGASVAQVYTALVYGGAGTISRIKKEMREEISQ
KGKPGPL
>A0A2K3Q7U9
MSFSTLRWRIGLRSLESIPRPRTGSAPSRFAGVQRRHAATWSENASIGGRAKAVLYGSAL
AASLYVAYLYLTDTRAFVHRWVVPPVLRLVFPDAEDAHHAGTSMMSLLYRLNLHPRERDG
SLGTPELSAAVFDAQLSNPIGISAGLDKDGDIPDALFALGAGVVEIGGITPVPQAGNPKP
RVFRVAAVDGMVNRYGLNSRGADDVAIRLRDRLRRFARSLGVSETAVLDGEVGVPPGSLQ
RGRLLAVQIAKNKETDERDEKAVAMDYVYCVRRLARYADVLVVNVSSPNTPGLRDLQATE
PLTRLLSAVVDEASRTDRKTRPKVMVKVSPDEDEDEQVEGIVQAVYRSGVDGVIVGNTTK
RRAGLVPDGVRLTGKEQKALMEQGGYSGPAMFSRTLDLVARYREMMDSQSFSSEAGQKVL
FATGGITNGEQALKVLNAGASVAMVYTAMVYGGAGTVTRIKREMKADCTRDQLIHAGR
>A0A2L2SWP3
MSAALLRSRTAVSGTRIASSARPALPKSNLVQRRNASSSSSAGDGAGLRLALYGSATAAV
LYGSYLYATDTRAFFHRWVVPPLLRWAYPDAEDAHHAGTTALKVLHELNLNPRERDTTLN
SPELAVNIFGTEVQNPIAISAGLDKDGEVADALFDLGAGIVEIGGCTPLPQAGNPKPRVF
RVRSLDGMVNRYGLNSRGADDMAIRLRDRLRRFARSLGLTERDVLDGNAKVPPGSLREGR
LLAVQIAKNKETDERDEKAIAEDYVYCVRRLARFADVLVVNVSSPNTPGLRDLQATEPLT
RLLSAVVDEAAKTDRKQKPKVMVKVSPDEDEDTQMEGIVEAVHRSGVDGVIVGNTTKRRD
GVIPPGIKLTAQERQNLMETGGYSGPAMYSRTLDLVGRYRKMLDKHSFKASLGAKGGAQK
VIFATGGITNGEQARQILNAGASVAMVYTGLTYGGPGTITRIKQELKGGAKN
>A0A2N1JE32
MRCVLSALRVPARRLMPVNGIARVVPICRAIHTDVPKVVAPAAELPRKLRRAPRKLFSAL
SIFIALTGGLFFGVYCLDSRAGVYRWLFMPVIHTLMSPETASKFAITMLRLGIAPRDKCV
DDEVLHTELFGKPLTNPLGLAAGFDKQAEAIDGCFDLGFALVEVGSVTPQPQPGNPAPRM
FRLPLDQALINRMGFNSDGHAAVQGRLHDRVRDYIVRVIAAGKALVSDVGVESLEKDATQ
LRRAQFFAAYADADVALLDRLGIPRSLKQDRLLGINLGKNKTSREDSSADFVQGVWNLGP
YADMLIVNVSSPNTPGLRRLQRRSVLRGLLDDVVRARGELLKLSGEGRSLPLLVKVSSDL
SDSELEDVSDAAENANIDGIIVSNTTVSRPPGLLSEADVQETGGLSGPPLKSLALHALQV
VYARSHGKIPLIGCGGISSGEDALDFARAGASAVQLYTSLGYEGAGVPRRIKDQVTDALH
AEGTTWKQLVGTGLKHAPQEYAPDPRKAMPLYPGSQDALQRSIVGVRNELDQWRASFSAH
DTEMRRALPFHVHPNDAQYIDLLDRAHRAIDGTPHFEHGGGVRAASIPEHLLVAASSEHK
TQGQVLHDALRQATLDPQPRVDGLSTLSETPGGVRAPKEARPAATFRVADQQRVV
>A0A2P4ZS23
MSASLLRPRLAATGLRAAPRSTICPHSQKSIPRRHNSSSTSSASSSGSGLKVAAYSGALA
AALYASYLYATDTRAFVHRYVVPPVLRTVVPDAEDAHHVGVNALKFLYEVGLNPRERDSA
SDSNLATSVFEHQLANPIGISAGLDKDGEIPDALFALGAGVVEIGGCTPLPQEGNPKPRV
FRVPILDGMINRYGLNSRGADDMSIRLRDRLRRFARSIGVSEEEIISGEAGVPVGSLKPG
RLLAVQIAKNKETNEKDEQAIASDYVYCTKRLARYADVLVVNVSSPNTPGLRDLQAAEPL
SRLLSAVVDAASQTDRKTRPKVMVKVSPDEDEDSQMEGIVQAVQKSGVDGIIVGNTTKRR
TGLNPKGARLSVREQKALMEVGGFSGPAMFERTLDLVGRYRKLLDSQPGGGKGEQKVLFA
TGGITNGEQALKVLNAGASVAMVYTGLVYGGVGTVTRMKREMREAL
>A0A2P5ID11
MARLTAGGLRGPLTALRLSRPAPRPRFTLHQAALRSASTSQAPETPANPPSSSSQQKQGG
SKEPPRRPAIGFGTVALSTSLLASAYLLYLYATDTRASYQQWLVPPLLRLVYSDAEEAHH
VGTKALKLLYELGLHPRERPTRAPGIVPEPSDLATPVFDVNLANPIGISAGLDKDADIPD
VLFELGAGVVEVGGCTPKPQEGNPRPRVWRVPTVEGMVNRYGLNSRGADAMAARLRERVR
KFARSLGLTERQVLDGEGTDVPPGSLLPGRLLCVQVAKQKDTDERDVDAVARDYVYCVNR
VAPYADILVVNVSSPNTPGLRDLQAAEPLGRILSAVVQEARKTNRKTKPKVMVKVSPDED
ESAQMAGIVQAVYTSDVDGVIVGNTTKRRSGLVPEGVRLNARERQALTETGGFSGPSMFD
RTLDLVARYRKMLDAQSLQAGEEQDGSTVAQALESIVSSKAQDSKQPPRKVIFATGGIKN
GEQALKILNAGASVAMIYTSMVYGGAGTVTRIKGEMRSSLTEGKA
>A0A2P7YYU3
MKRFFTRSFTRGVPKQKIPTLKASIVPTPVAVTFTAIGASIAAYYLFDARAGIHEYVFCP
LIRTFTDAENGHKLGIKLMSLGISPKLKEESPAKEKEFDTILGVDIFGTHMKSPIGLAAG
LDKHGEAVDALFDTGFSYVEVGSITPEAQPGNPQPRFFRLPRDDAVINRYGFNSQGHLSV
LNNLRQRLRIWKDFPNLSQREGKLLGVNLGKNKNGDEVQDYVLGVKLFAEVADVLVVNVS
SPNTPGLRDLQSELKLTNLLKAVVKERNSQDENYSGRKPPVLVKVAPDLTEPEIESIANS
AKDSKVDGIIISNTTIQRPNHLLTTDMKLVNQTGGLSGKPLKPLSLQALRTLRKHTKDSN
LVLIGCGGISSGKDALEFGKAGASFVQLYTAFAYKGPGLPARIRDELTDLLKKEGKTWQQ
IVGQDDK
>A0A2P7Z2L4
MKSLRGWPSAREHLSRSLASSVRGQWQLSRRQLHSNERPRIYSPRTSAPRTQYRFASEET
AKQEVIGDARSGVTRLKNLFLGTSIVLALSFTYLYVTDTRASIHQWLVTPVMRLAYPDAE
EAHKAGNKALKGLYIFGLHPRERGDVDAKGDLKVEVFGHVLDNPIGTSAGIDKNAEIPDS
LFAFGPAIVEVGGATPRAQEGNPKPRVWRIPSQNALINRYGLNSEGADNVAMRLRQRVRE
FAYSIGLGLDPEAERKVLDGEVGVPPGSLVPGKLLAVQCAKMKDTPDGDIEAVARDYTYC
VDQLAKYADIIVVNVSSPNTPGLRSLQQTLPLTAILTSVVGAVKACDRKTKPAVMVKVSP
DEDSEDQVRGICDAVWMSGVDGVIVGNTTKKRPDPLPRGYTLPPKEEQIMLEQGGYSGPQ
LFERTVSLVKKYRTALDKGPPIPKETQQPGGLIQQQEQAQQKEQEKPETQEITQGRVDES
VERDAERLKPMTPEAEAESKQPLLKLPERHDAGAEPSHELKAAEPALSSSTHAVQGTKPT
PSPAEEPLKEKVIFATGGITNGKQALEVLNAGASVAQVYTALVYGGAGTISRIKKEMREE
ITKKGPTGPQ
>A0A2S4KZK1
MSFSTLRSRIALRSLESAPRWRTGYAQSRFAGAQRRHASTSSENPSVGAGRAKAVLYGGA
LAASLYVAYLYTTDTRAFVHRWVVPPVLRLVFPDAEDAHHAGTSMMKLLYQLNLHPRERD
SSLSTPELSAAVFETQLSNPIGISAGLDKDGDIPDALFALGAGVVEIGGITPVPQAGNPK
PRVFRVPAVDGMVNRYGLNSLGADAVAIRLRDRLRRFARSLGVSETAVLDGEAGVPPGSL
QRGRLLAVQIAKNKETDERDEKAVAMDYVYCVRRLARYADVLVVNVSSPNTPGLRDLQAT
EPLTRLLSAVVDEACRTERKTRPKVMVKVSPDEDEDEQMEGIVQAVYRSGVDGVIVGNTT
KRRTGLVPDGVRLTGKEQKALMEQGGYSGPAMFNRTLDLVARYRKMMDSQSFGSKEGAKE
ASGTAGQKILFATGGISNGEQALKVLNAGASVAMVYTGMVYGGAGTVTRIKTEMKEQM
>A0A2T3ANH7
MASPLFVYRSVLRRQLQALARRPARRWQSGKTETPIPGPNTVPATEVPFWLRLGPLTRAT
QAYGRAQRKRPWLVQLCTSLTIFCLGDVSAQQMSGKGYSPERTGRAMVIGGLSSIPSYEW
FMFLSRNFNYPSWLLSLAIKISINQCLFTPAFNTYFFGMQSFLAGDNMLEVWDRIKRTVP
TSIVNSLKVWPAVSAINFTFIPIEYRSVFAGIIAVGWQSYLSWLNRLAEEAEARERPAGR
LPPSPVARARLTPDVARRAASTTTTTPTPAAATAPVAPPAKITPAASEPVGAAAPAADAP
PPPPRRPFFSFGAVALTTSLAATLTLLYLYTTDTRASVHQWLVPPLLRTLYPDAEEAHHI
GTKALKVLREFGLNPRERPSRTPGIVAEPSTLAVSVFDTVLANPIGISAGLDKDAEIPDA
LFDLGAGVVEVGGCTPLPQGGNPKPRVWRVPTLEGMINRYGLNSRGADAMAARLRERVRK
FAKSVGLSEQDVLDSQGIDVPPGSLLNGRLLCVQIAKQKDTDERDVDAVARDYVYCVNRL
APYADVLVVNVSSPNTPGLRDLQAAEPLGRILAAVVDEAQRTKRRSKPKVMVKVSPDEDE
ASQMEGIVQAVYMSGVDGVIVGNTTKRRTGLISEGVKLTQRERDALMETGGYSGPAMFER
TLDLVGKYRKMLDAFALQDSASASAGAAAPAAAAVPAVDGTVTGKVQDSKPQSGGIARKV
IFATGGIKDGEQALRILNAGASVAMVYTGMVYGGAGTVTRIKGQMQKSLESGAA
>A0A2T3BB27
MVIVDQCGSARLSSTSAAETKPPTTLLRNILYGTSFSIFVAFSYYYITDTRASVHQWLVV
PLLRWLYPDAEDAHHVGTEALKTLYAFGLHPRERVSKTEEAKGVDLSVEVFGRRLSNPIG
ISAGLDKAADIPDALFALGPAIVEVGGVTPLPQDGNPRPRVFRLPSQQAIINRYGLNSLG
AVNMAARLRERVRVFAYNYFGIERDAEDFVLNGGAGVPPGSLQDGKMLVVQVAKNKWTKD
DDIQAVTKDFVTATKEVAVYSDIISVNVSSPNTPGLRTLQRVEPLTRILEGVVNAAKSVK
RRDPPKVMVKVSPDEDSEEQIQGIVEAVWRSGVDGIIVGNTTKRRTNLVSADIPAKERQT
LEEEGGYSGPQMFQRTLDLVKRYRNLLNQGPLPLEGASGEGAGEGEAEKNLASSAGAVST
PDEPSSNIVEKIATVKDAHDASSAGISEAPKPTRGTPEPKVIFATGGITNGKQALEVLNA
GASVVQVYTGLIYGGSGTITRIKKEMRDEISRK
>A0A2T3Z3A2
MMPPDFPTSPDPPTAFHIGSLLHDHVQTSIYKPLGADTAPCLAPIMSASLLRPRLAATGL
RAAPRPTICPHSQKSIPRRHNSSSTSSASKGSGSGLKVAAYSGALAAALYASYLYVTDTR
AFVHRYVVPPLLRTVVPDAEDAHHVGVNALKFLYEAGLNPRERDSAANNSNLSASVFEHQ
LANPIGISAGLDKDGEIPDALFALGAGVVEIGGCTPLPQEGNPKPRVFRVPILDGMINRY
GLNSRGADDMAIRLRDRLRRFARSIGVSEEEIISGEAGIPVGSLKPGRILAVQIAKNKET
NEKDEQAIASDYVYCTKRLARYADVLVVNVSSPNTPGLRDLQATEPLSRLLSAVVEAAAQ
TDRKTRPKVMVKVSPDEDEDSQMEGIVQAVQKSGVDGIIVGNTTKRRSGLNPKGARLSVR
EQKALMEVGGFSGPAMFERTLDLVGRYRKMLDSQPGVGKGEQKVLFATGGITNGEQALKV
LNAGASVAMVYTGMVYGGVGTITRMKQEMREAL
>A0A2T4A9J1
MSASLLRSRLAATGLKSVPRSTCPSQNSLRTSVPRRYNSSSAGSSGGGFKVAAYSTALAA
ALYASYYYTTDTRAFVHRYVVPPLLRTVVPDAEDAHHLGVSALKLLYEVGLNPRERDAAA
NSSSLSATVFEHQLANPIGISAGLDKDGEIPDALFALGAGVVEVGGCTPLPQEGNPKPRV
FRVPILDGMVNRYGLNSKGADDMAIRLRDRLRRFARSIGVTEEEIISGEAGVPVGSLKPG
RILAVQIAKNKETNEKDEQAIASDYVYCTRRLARYADVLVVNVSSPNTPGLRDLQAAEPL
TRLLAAVVDEASRTDREVRPKVMVKVSPDEDEDSQMEGIVQAVQKSGVDGIIVGNTTKRR
TGLNPKGAKLSVREQKALMETGGYSGPAMFDRTLDLVGRYRKLLDSQPSEGKGEQKVLFA
TGGITNGEQALKVLNAGASVAMVYTGLVYGGVGTVTRMKKEMRDAL
>A0A2T4BBP4
MSAALLRSRLAASASGLRPAARPTTICPQKAAVPRRFNSTSTGGSSPGAGLKVAAYSGAL
AVTLFASYYYVTDTRAFVHRYVVPPLLRTFVPDAEDAHHLGVTALRVLYELVLHPRERDA
AANSPSLSTSVFEHQLANPIGISAGLDKDGEIPDALFALGAGVVEIGGCTPMPQEGNPKP
RVFRVPVLDGMVNRYGLNSKGADEMAIHLRNRLRRFALSIGVSEEDVISGEAGVPVGSLK
PGRILAVQIAKNKETSERDQQAIAADYVYCTRRLARYADVLVVNVSSPNTPGLRDLQATE
PLTRLLAAVVDEAGKTDRKVRPRVMVKVSPDEDEDSQIEGIVQAVQRSGVDGIIVGNTTK
RRSGLNLKGAKLSIREQKALMEVGGFSGPAMFGRTLDLVGRYRKMLDSQPGAAKGEQKVL
FATGGITNGEQALKVLNAGASVAMVYTGLVYGGVGTITRMKKEMVEAL
>A0A2T4C4F4
MSAALLRSRLAASAPGLRPAARPTTTIRPQKAAASPRRFNSSSTGGSSSGAGLKVAAYSG
ALAATLFVSYYYVTDTRAFVHRYVVPPLLRTFVSDAEDAHHLGVTALRVLYELGLHPRER
DAAANSPSLSTSVFEHQLANPIGISAGLDKDAEIPDALFALGAGVVEVGGCTPMPQEGNP
KPRVFRVPILDGMVNRYGLNSKGADEMAIHLRDRLRRFARSIGVTEEEIISGEAGVPVGS
LKPGRILAVQIAKNKETSERDQQAIAADYVYCTQRLARYADVLVVNVSSPNTPGLRDLQA
TEPLTRLLAAVVEEASKTDRKVRPRVMVKVSPDEDEDSQIEGIVQAVQRSGVDGIIVGNT
TKRRSGLNPKGAKLSIREQRALMEVGGFSGPAMFSRTLDLVGRYRKMLDSQPGASKSEQK
VLFATGGITNGEQALKVLNAGASVAMVYTGLVYGGVGTITRMKKEMLEAL
>A0A2T4GDM0
MSAALLRSRAAVSGTRIASSARPALPKSNLVQRRSASSSSSAGDGAGLRLALYGSATAAV
LYGSYLYTTDTRAFFYRWVVPPLLRWAYPDAEDAHHAGTTALKVLHELNLNPRERDTTLN
SPDLAVNVFGTEVQNPIAISAGLDKDGEVADALFDLGAGIVEIGGCTPLPQAGNPKPRVF
RVRSLDGMVNRYGLNSRGADDMAIRLRDRLRRFARSLGLTERDVLDGNAKVPPGSLREGR
LLAVQIAKNKETDERDEKAIAEDYVYCVRRLARFADLLVVNVSSPNTPGLRDLQATEPLT
RLLSAVVDEAAKTDRKQKPKVMVKDEDTQMEGIVEAVHRSGVDGVIVGNTTKRRDGVIPP
GIKLTAQERQNLMETGGYSGPAMYSRTLDLVGRYRKMLDKHSFKASLGAKGGAQKVIFAT
GGITNGEQARQILNAGASVAMVYTGLTYGGPGTITRIKQELKGGVKN
>A0A2U9QZ40
MQSLSRHSLRLAKRPLSSQMRQISTSRPAKAGLGPASVGLLAAAALAFGVYSLDARSAVQ
EYVVCPLIRALTTAEQGHNLGILCLKTGLYPRLFSDVDDPLLKVDVFGKTLSNPIGMAAG
FDKHGEAIDALFSLGFSYVEIGSITPEPQPGNPKPRFFRLSQDDAVINRYGFNSVGHWAV
LARLRERFAKLHTKHPDATLNSFQDNKFLAINLGKNKTGDEVEDYLAGVHNFGPYADALV
INVSSPNTPGLRDLQNEAKLTNLLTKVVKERNSLEGELIDPSRKPPVLVKVAPDLTEAEI
ESIAQSAKDAKIDGIIMSNTTVQRPVDQLITKGDIVNETGGLSGKPLKPIALKAFRTLRK
YTKDSDLVLVGCGGISSGKDALEFARAGATFVEFYTAFAYQGPGITRKIKDEITEELKRE
GKTWMEIVGSDDK
>A0A2V1CG78
MAPTSLRLLRFTQAPTRRLILSQPRPNVIPRTALQFSRPASTTAAAEASSLITRLKNLLY
GTSLSLFAVFSYLYITDTRASVHQWLVVPTLRWVYPDAEDGHHAGTKALKALYSLNLHPR
ERSSKKNAADLSVVVYGQKLQNPIGTSAGIDKLAEVPDALFALGPAIVEVGGTTPLPQEG
NPKPRVFRLPSRNSMINRYGLNSKGADDMARTLRERVRTFAFHSGYGIGDDAEEFVLNGG
AGVPPGSLTEGKMLLVQVAKNKETRDDDIEAVKRDYVYCVERLAPYADILVINVSSPNTP
GLRTLQRVEPLTRILEGVVGAAKSAKRKLPPKVMVKVSPDEDQDEQIEGIVEAIWKSGVD
GVIVGNTTNRRDNILPKNLPLTPKEKAILSEKGGLSGPHMFERTLKLVKRYRQLLDQGPP
PEPKPEEKTPAKPVSGLASGDEPGANIAEKLESTKEAVSSAVSAAVSGVKDATSGKPHEQ
KVIFATGGITNGKQALEILNAGASVAQIYTALVYGGSGTITRVKREMREEIERR
>A0A2V5H9K7
MRFASSGEKATEAAAEAAEATVKENAAKAAETAETVAKEAPKKAGRGLKRTVIGTTLALG
ALVGYVYATDTRASVHRYGMVPLVRALFPDAEDAHHFGVDILKTLYKYGLNPRERGDPDG
DGSLVTEVFGYTLSNPIGISGGLDKHADIPDPLFEIGPAIVEVGGTTPLPQDGNPRPRVF
RVVSQNGMINRYGLNSKGADHMAAVLEQRVQDFAYANGFGEHELAEKRVLNGEAGVPPGS
LRPGKLLAVQVAKNKVTPDNDIEAIKRDYVYCVDRVAKYADILVVNVSSPNTPGLRDLQA
TAPLTAILKAVVGAAKSIDRTTKPYVMVKVSPDEDADEQVSGICQAVWSSGVDGVIVGNT
TNRRPDALPKGFTLPAAEQETLKETGGYSGPQLFDRTVALVARYRAMLDATPNTPELTGA
AAEATTTAAQVEPDTENTPSVEPPKPSDSLARKVIFASGGVTNGQQAQAVLDAGASVAMM
YTAITYGGMGTVTRVKQEMREGKKQQ
>A0A2V5HXX4
MAANAVWRASRARALRPSLRLQCAASPVPSSMLYRRSTSFPAQLTGQMRFASSGEKATEA
AAEAAEATVKENAAKAAETAETVAKEAPKKAGRGLKRTVIGTTLALGALVGYVYATDTRA
SVHRYGMVPLVRALFPDAEDAHHFGVDILKTLYKYGLNPRERGDPDGDGSLVTEVFGYTL
SNPIGISGGLDKHADIPDPLFEIGPAIVEVGGTTPLPQDGNPRPRVFRVVSQNGMINRYG
LNSKGADHMAAVLEQRVQDFAYANGFGEHELAEKRVLNGEAGVPPGSLRPGKLLAVQVAK
NKVTPDNDIEAIKRDYVYCVDRVAKYADILVVNVSSPNTPGLRDLQATAPLTAILKAVVG
AAKSIDRTTKPYVMVKVSPDEDADEQVSGICQAVWSSGVDGVIVGNTTNRRPDALPKGFT
LPAAEQETLKETGGYSGPQLFDRTVALVARYRAMLDATPNTPELTGAAAEATTTAAQVEP
DTENTPSVEPPKPSDSLARKVIFASGGVTNGQQAQAVLDAGASVAMMYTAITYGGMGTVT
RVKQEMREGQKQQ
>A0A2Z6S0F0
MTNKAPIYNHKFRNFVIGTTSIIGTIFFIEYYFDSRAAIHKYLFMPLLRNITTPESSHKF
AIWVFKWGLNAKDRLPDDERLSVEVWGKKISNPICLAAGFDKHGEAIDGLFDVGFGYVEV
GSVTPEPQPGNPKPRMFRLPEDKAIINRYGFNSDGHKQVELRLRDRVRRYLYHSAKLHPN
ITAALLASSPDKASLSDALGINRSLKEDKLLGINLGKNKWSSAKDVQDFIKGIKTFGSYA
DVLVVNISSPNTPGLRGLQRKEIFEKLLKEVIGARNLLHEPRPALLVKIAPDLTDNELED
IADTALSSGVDGIIVSNTTISRPNTLQSDSSLISETGGLSGPPVKPLALKALRKIYQHTN
GKLLLVGCGGISNAKDAIEYAKAGATLVQLYTSFGYDGVGKPRELKDDILRELKDKKWSD
IIGEQRK
>A0A316UDF1
MASSSAHSVVRAAIQRRLLTTAQQQQRHTLLRSPPSLLVRHATTSSTGGMPQPTPVQNVP
SASPLSAAPQAALPKSSPVVPAVSPPTPQVVPSPHRPKPSGSGFFGKVVSYSLFLFGGTF
LVTYYLDSRSAIHRWVAMPFLHSFVDAEEGQKLAIQLLKSGLAPKDYTGDEDSLATELFG
QPLVNPIGLAAGFDKQAEAIDGLFDLGFGIVEVGSVTPEPQPGNPKPRYFRLPSQSASIN
RYGFNSDGHKVVLGRLLARVRDHLILHPELIPAEFLPDLRSPDVDPRLTRHEAVHQAATK
VAQDPALVARLLDHIELPRSLRPGHMLSINLGKNKTSAESDASDFVKGVERFGPLADMLV
INVSSPNTPGLRDLQKRDALKRLLKEVVKARNELPHRQTKDGAKGKQVPLVVKISPDLSE
GELDSVASTVLSSGIDGVIISNTTVQRPASLAATLPQGELATLQETGGLSGPPLRPIARK
ALQRIAGKLRSGGVEVIAAGGISTPEDVLQASRDGASAIQVYTAFGWQGVGMISRWKEEL
RSLLASPSSPTSFLDGAKGVEKDGGKSTTWKLLARDVKTSLAAAEEERKKADARAFSQSG
SEVKKELEQLKQSLGGSRSESSEKAAPSSAPVTGAGVGLGDVWFPDEKDESYNSLLSSTR
KALGLDEPSRAASSSSSSSSPKSDDTLSERISSIRQQSSQINPLDATPAPPVSVLQGSEG
TSNPTETRGRQEEKSVVFVNEGGKPLQVTVQPIKGAAPGSSKSTGEKAKGAVENKVEEWK
QWAGVDKGRRV
>A0A316VK90
MASTPLRSHVTPIASRTLFTRSKPRPVRTTIKWALLAFGLTFGVAYHLDSRSAIHRWIAI
PILQTVTDAETAQKLAVKLLSLGIMPRDLGTDDEVLATSVAGLSLKNPIGLAAGFDKQAE
AIDGLLNLGFGIVEVGSVTPEPQPGNDLPRYFRLTADHGAINRFGFNSEGHEVILHRLRD
RIQRWILSGSSLAKSRIPLPDDQSRDHALLETASIDTILATDQVPKSLRPGQLLAVNLGK
NKTSAPDSVDDYVKGVNVLGPYADLLVVNISSPNTPGLRGLQRKSVLSDLMSQVVEARDK
LPLRRQNKVPLLVKIAPDLDENELKDIADAAVSSGVEGLIVSNTTIQRPSSLLSPSEITS
ETGGLSGAPLKPLSLKALQTVRKRVGDKVSIIGCGGIFSGQDALDFAKAGADAIELYTSF
GYEGVGHPRRVKDELTALLKAQNTTWKAVIGTGIEKENFTTTLPSNEKDFAKVGNLSDRL
GESAASIKGEIEGWRKTLGMAVADAKESIKEAQPMRFRPDPSDKEYTSLLDKVHEALGVP
DSPSSDKNAAELDVSQMTQNDVQRIRLGIALQDPSVAPSVALEGAGDQATVGSGQTPTFG
RIGQKLTPVDPRGASTASSSSSQASSDGRVGMGGKSDFNSVDSRRVV
>A0A316VUJ3
MMSPLRASLRLRVPAQAHLHSILTQRNAVPSTRIPSRTYATAPQDSSKSTSQALGASQDA
QKLAADAANLKKEHVKEEVRSGVAQIRGEAEEATRAAESNVQSGSDKVQAAAKNAKSTYA
AGPSFGGSGGNGSSGSGSGVVSKFTSLLKWTLIILGGSYVVAYHLDSRSAIHRWVAIPVL
QLIASPEEAQKLAIKLLSMGVMPRDLGTDDEVLKVELFGKQLSNPIGLAAGFDKQGEAID
GLLNLGWGMVEIGSVTPLAQPGNDLPRYFRLENDRAAINRFGFNSDGHDAVLHRLRERLS
RWLHSSGTINDVRVPITSGQAADEILARNPDIGPALLDASGLPRSTKPGQLLGINLGKNK
SSAAEDVSDYEVGVQSLGRYADFLVINISSPNTPGLRALQRYQTLTRLLSAVVKARDDLP
TPRAPLLVKIAPDLSTQELHDVADAALSAKIDGLIISNTTVSRPETLKSAPHLIEETGGL
SGPPLKTLALRALQIVRERAGDKLPLVGCGGISSGADALDFARAGASAVELYTSFGYEGV
GHPRRIKDELTSLLKAQNTTWAKSIGAGLPSREDAQGKLPSGEQEIQVVGGTAQRLDSVR
AGIKGELEGLRKALGGSATRETRAAAFRPDPKDSAYVSLLDRVHAVLGTDYPSHEADSAG
DILDPSQESLSSSSTIEALKGASRASTQKTTTRAQELQQDLDEALLDPSFISAGLPSADN
YSVRPRSRITTRRDEHIDAGAGRTSVVGEGLAKKVSEEVKSVKGEVEKGWKEAKATLRAS
TPTQLEGDAKSWKEADTRRRV
>A0A316YU68
MASLSSSLQGLGGGGRRALGGLHRPTVLASRSALTSQQVATPCRTLFTRPKPKSSVRSLV
TVTLLGFAATFGVAYHLDSRSAIHRWFAIPVLQAFTDPETAQKLAVKLLSLGVMPRDMVE
DDALLETEVAGLKLSNPIGLAAGFDKQAEAIDGLLNLGFGIVEVGSVTPEPQPGNEQPRY
FRLTQDRGAINRFGFNSDGHQAVLARLHHRIQQWVLGQSTLAQSRVPLPDSSSDEAQLLA
RTEAGIAAVLERDEVPRSLRPGQLLFVNLGKNKTSEEASVDDYVKGVKTLGQYADAVVVN
VSSPNTPGLRGLQRRGILQELMTNVVRARDALPPRGQGRNLPILVKIAPDLDQAQLHDIA
DAALASGIDGLIVSNTTVQRPKTLLSSPDLTNEKGGLSGAPLKPLALQALTTVRARVGDK
IALIGCGGIHSGADALDFAKAGASAIELYTSFGYEGVGHPRRVKDELSALLREQGTTWKQ
VVGTGLEQGGTKPKVPSNEKEATRSGGAAERMGEAVASVKSELEGLRRSLGMPEEDKKRT
AAPFFQPDPNDKEYVGLLDKVHAALGRSEGGRDDKPVAKTFEADDMTRAEALRARLGAAL
RDPSVPASQTLLGTGAQATTTTMPPQSGRIEADGLTQITPRSSGSNLTAYAEGRVGMGGK
AEFNKADRQRVV
>A0A317SV95
MPLIRSYPLVSLIARTTYPSFRLPSIPTITTLRHRSRTRTRSVSTRAYNLNRPGNRVRNG
MIGGAVVGAIGFSFVTHAPPTLFRYQVVPLLRWIYSGDDIPTEAGGKGPGAEKAHEVGLK
ALRVLYDLGFGLRERGTHEYLDNGELGVELFGHNLKTPLAISAGLDKHAECIDPLFNISP
AISLLEIGCITPLPQEGNAKPRMFRLPTSNSIINRYGFNSVGADTAAVRLRDRVRRYALK
HGLTEREVLDSTEIPASLWPNRLLAVQIGKNKATAETDMEAVKRDYITCVEKLGRYADIL
VVNVSSPNTPGLISLQKRESLQELLAAVVLAVQKADRRVKPRVVVKVSPDSDSVEDVKDI
SAAVKFTGVAGVIVANTTVKRPLNLLVSPQMSEEEKRVFHKEIGGLSGPVLLPKMLELVE
RYSKELGHNAVVFASGGITNGKDVQEARKRGAKIVMGYTGMVYDGVGFFGRIAGEMKRMV
DDRK
>A0A319BG31
MATNAVALAWRSAGRRAPALPSLRATQRPSILHRESLLRQVRYSSDAASQTKEAAKETTA
QVTETVKEAPKKTGRKLKRTVWGTSLALTLLAGYIYGTDTRASVHRYGVVPLVRLLFPDA
EDAHHFGVDILKTLYKYGLNPRERGDPDSDGALLTEVFGYTLSNPIGISGGLDKHADIPD
PLFELGPAIVEVGGTTPLPQEGNPRPRVFRLPSQKAMINRYGLNSKGADHMAAVLEQRVR
DYAYAHGFGEHELAEQRVLNGEAGVPPGSLREGKLLAVQVAKNKLTPDNDIEAIKRDYVY
CVDRLAKYADILVVNVSSPNTPGLRDLQATAPLTAILKAVVGAAKSIDRKTKPFVMVKVS
PDEDADEQVSGICDAVWGSGVDGVIVGNTTNRRPEPLPKGFTLPSKEQDVLKETGGYSGP
QLFDRTVALVARYRSLLDASAPAAAVPKALEAAEPDVENVPPTVSEAVEGLPARKVIFAS
GGVTNGAQAKKVLDAGASVAMMYTAITYGGLGTVTRVKEEMKEKQ
>A0A319CHX3
MRFASSGEKATEAVAEAAEATVKENAAKAAETAEAVAKEAPKKAGRGLKRTVIGTTLALG
ALVGYVYATDTRASVHRYGMVPLVRALFPDAEDAHHFGVDILKTLYKYGLNPRERGDPDG
DGSLVTEVFGYTLSNPIGISGGLDKHADIPDPLFEIGPAIVEVGGTTPLPQDGNPRPRVF
RVVSQNGMINRYGLNSKGADHMAAVLEQRVQDFAYANGFGEHELAEKRVLNGEAGVPPGS
LRPGKLLAVQVAKNKVTPDNDIEAIKRDYVYCVDRVAKYADILVVNVSSPNTPGLRDLQA
TAPLTAILKAVVGAAKSIDRTTKPYVMVKVSPDEDADEQVSGICQAVWSSGVDGVIVGNT
TNRRPDALPKGFTLPAAEQETLKETGGYSGPQLFDRTVALVARYRAMLDATPNTPELTGA
AAEATTTAAQVEPDTENTPSVEPPKPSDSLARKVIFASGGVTNGQQAQAVLDAGASVAMM
YTAITYGGMGTVTRVKQEMREGKKQQ
>A0A319D8H6
MAPHAVALAWRCAGRRAALPSLRAARPSPFHRESLLRQVRYASDGPAAQTKEAAKETVTQ
ATETVKEAPKKGGRKLKRTVLGTSLALTLAVGYIYGTDTRASVHRYAVVPLVRLLLPDAE
DAHHFGVDILKTLYPYGLNPRERGNPDGDGSLVTEVFGYTLSNPIGISGGLDKHAEIPDP
LFDIGPAIVEVGGTTPLPQDGNPRPRVFRLPSQKAMINRYGLNSKGADHMAAVLEQRVRD
YAYSHGFGEHEAGEQRVLNGEANVPPGSLREGKLLAVQVAKNKLTPDSDIEAIKRDYVYC
VERLAKYADILVVNVSSPNTPGLRDLQATAPLTAILKAVVGAAKSIDRTTKPFVMVKVSP
DESSDEQVSGICDAVWGSGVDGVIVGNTTNRRPAPLPRGFPLPDKEQAVLKETGGFSGPQ
LYDGTVALVARYRALLDASAPDAVATQAEPDAENLPVALPPSPRKVIFASGGITNGQQAK
EVLNAGASVAMMYTAITYGGLGTVTRVKQEMREKQ
>A0A319EKI9
MAINAVALAWRSAGRRAPALPSLRATQRPSILHRESLLRQVRYSSDAASQTKEAAKETTA
QVTETVKETPKKAGRKLKRTVLGTSLALTLLVGYIYGTDTRASVHRYGVVPLVRLLYPDA
EDAHHFGVDILKTLYKYGLNPRERGDPDGDGSLVTEVFGYTLSNPMGISGGLDKHADVPD
PLFEIGPAVVEVGGTTPLPQEGNLRPRVFRLPSQKAMINRYGLNSKGADHMAAVLEQRVR
DFAYANGFGEHELAEQRVLNGEAGVPPGSLREGKLLAVQVAKNKATPDSDIEAIKRDYVY
CVDRLAKYADILVVNVSSPNTPGLRDLQAAAPLTAILKAVVGAAKGVDRKTKPFVMVKVS
PDEDSDEQVSGICEAVWGSGVDGVIVGNTTNRRPDPLPQGFTLPSKEQTALKETGGYSGP
QLFGRTVTLVSRYRSLLDATAPTTPKVIEAQEASATATQAEPDVENLPPVEAPSASEVLP
RKVIFASGGITNGQQAKAVLNAGASVAMMYTAITYGGMGTVTRVKDELRKEQQ
>A0A364L2U9
MAATYMPRLHHIKGISFASRRAYLPQIPRATPCFSKRFASTEAEPIATITKKNKKSPVRK
FIFRTSLAVVLLGGYLYFTDTRASAHRYIAVPLVRWLYPDAEDAHHAGVAALKELYKLGL
HPRERSSPDLDGELGTEVFGYTLSNPIGISGGLDKHAEIPDPLFALGAAVVEVGGTTPLP
QDGNPKPRVFRVVSQSGMINRYGLNSKGADHMAKVLKQRVREFAYACGFGYSDVGEERVL
NGEAGVPPGSLNEGKLLAVQVAKNKLTPESDIAAVTGDYVYCVDRLAKYADIVVVNVSSP
NTPGLRGLQAAGPLTEILKGVVGAAKRIDRKTKPFVMVKVSPDEDSEEQVDGICHAVRES
GVDGVIVGNTTNRRPGPLPNGYALSSKEKQTLTETGGYSGPQLFERTVALVSRYKQKLSD
AESPKTIFASGGITNGQQAQQVLDAGASVAMMYTAITYGGTGTVTRVKNELRELKKT
>A0A367L7V0
MSAAALGIRRVRAAQSLPRLITAVRRQSSTTSSAVSSTSSSVRAVVLGSAFAASLGLGYL
YVTDTRASIHRWLVPPLLRLVFPDAEDGHHAATRTLRLLYLLNMHPRERASSGPGSSSVV
FNTRIDNPIGISAGLDKDGEIPDALFALGAAVVEIGGCTAKPQSGNARPRVFRLPTLDGM
VNRYGLNSRGADDVASRLRRRLRRFASRLGVSERDVLDGRLGVPPGSLQTGRLLAVQVAK
NKDTDERDEAAVAADHVYCVRTLAPYADIIVVNVSSPNTPGLRDLQATEPLTRLLTAVVD
EAARTQRASPPPRVMVKVSPDEDEDSQMEGIVQAVHRSGADGLIVGNTTKRRAGIVPDGA
LLTGREREALKEQGGYSGPAMFGRTLDLVARYRTMLDADSLAAGDAKPKVIFATGGITNG
EQALRVLNAGASIAMIYTGLVYGGAGTVTRMKAEMRSWERTRAKE
>A0A369GKP1
MSAAALGLRRVRAVRRLPRLITVRRQSSTTSSPVSSTSSVRAVLLGSAFAASLGFAYLYV
TDTRASIHRWLVPPLLRLIFPDAEDGHHAATRTLRLLYLLNMHPRERASSVPGSPSTVFN
TRIDNPIGISAGLDKDGEIPDALFALGAAVVEIGGCTAKPQAGNARPRVFRVPTLDGMVN
RYGLNSRGADDVAARLRRRLRRFAGQLGVSERDVLDGRVGVPPGSLKTGRLLAVQVAKNK
DTDERDEAAVAEDHVYCVRALAPYADIIVVNVSSPNTPGLRDLQATGPLTRLLTAVVDEA
ARTERASPPPRVMVKVSPDEDEESQMEGIVQAVHRSGADGLIVGNTTKRRAGLVPEGALL
TGQERKAMKEQGGYSGPAMFGRTLDLVTRYRDMLDVESLATGDGKPKVIFATGGITNGEQ
ALKVLNAGASVAMIYTGLVYGGAGTVTRMKSEMGLAGGQSSLQGL
>A0A369HD69
MSAAALGLRRRVRAVRSLPRFITVRHSSTTSSPVSSTSTLRAVVLGSAFAASLGLAYLYV
TDTRASIHRWLVPPLLRLVFPDAEDGHHAATRTLRLLHLLNMHPRERASSVSDSPSFVFN
TRIDNPIGISAGLDKDGEIPDALFALGAAVVEIGGCTAKPQPGNARPRVFRVPTLDGMVN
RYGLNSRGADDVAARLRRRLRRFASQLGVSERDVLDGRVGVPPGSLHTGRLLAVQVAKNK
ETDERDEAAVAADHVYCVRALAPYADIIVVNVSSPNTPGLRDLQATEPLTRLLSAVVEEA
ARTERASPPPRVMVKVSPDEDEESQMEGIVQAVHRSGADGLIVGNTTKRRAGLVPDGALL
TGPERKALTEQGGYSGPAMFGRTLDLVARYRDMLDGESLAAGAGKPKVIFATGGITNGEQ
ALKVLNAGASVAMIYTGLVYGGAGTVTRMKAEMRSAGSERPL
>A0A369JM94
MLVLRRSIPLRIPLRTLSGDVASKQLISSRSTRVPRSPALKGLYATAFLLSTGLFAVYYF
DARSALHRYILTPVLRHTLDAETGHKVAVKVLRSGLGPRDPVSDDARLRSELWGQVISNP
VGLAAGFDKDGEAIDGLFNLGFSWVEIGSVTPKPQPGNPRPRVFRLPEDSALINRYGFPS
QGHTSVLARLRARIPAFERDQETAALRPNSVLAVNLGKNKESPVDSIDDFVSGVRTFGPY
SDVLVVNVSSPNTPGLRGLQNRELLETLLVGVTKARDQLPPSPLTSRRPKLVLKIAPDLD
EAQLSDIAQVIRNSNIDGVIVSNTTIQRPKSLTAANKNEVGGLSGAPIKEYSLKALRTLR
SQLPASIPLIGCGGIFTGADALEFARAGASMVQVYTGFGYDGVGACRRIKDQLVEELAKE
GTTWGEVVRNAVNDLSLKEAKTAALEGTGTISQLIAEAQELQGLLDKLAEKVGDRNASSS
ST
>A0A370TTN1
MPYSSLRLLRTPKYPIRSILLSQSRPIAPRISIRSARPASTSTSTTAGDAGSAGRRLKNA
LYGTSLSLFAVFTYLYITDTRASVHQWLVVPAVRWVYPDAEDAHHAGTKALKALYSFGVH
PRERDSKARDAKDVDLGITVFGQSLQNPIGTSAGIDKLAEIPDALLALGPAIVEVGGATA
HPQDGNPRPRVFRLPSQKALINRYGLNSRGADDMAMRLRERVRLFAYHNGYGVGPEAEEL
VLNGEAGVPPGSLVEGKMLAVQVAKNKSTKDEDIEAVKRDYVYCVERLAPYADILVVNVS
SPNTPGLRTLQRVEPLTRILEAVVGAARSVNRKTSPKVMVKVSPDEDQDEQIEGIVEAIW
RSGVDGVIVGNTTNRRDHIPNDVNLPAKERQALNEQGGFSGPHMFKRTLALVKRYRHLLD
QGPPRHENNHGPVNQPMAIEDNAAGGQHIPNSPEKVESAKAPATTPEGARQEQKVIFATG
GITNGQQALEVLNAGASVAQIYTALM
>A0A395GUB0
MATNAVALAWRSAGRRTPALPSLRATQRPSILHRDSLLRQVRYSSEAASQTKEAAKETAA
QVTETVKETPKKAGRKLKRTVLGTSLALTLLAGYIYGTDTRASVHRYGVVPLVRLLYPDA
EDAHHFGVDILKTLYKYGLNPRERGDPDGDGSLVTEVFGYTLSNPIGISGGLDKHAEIPD
PLFEIGPAIVEVGGTTPLPQEGNPRPRVFRLPSQKAMINRYGLNSKGAAHMAAVLEQRVR
DFAYANGFGEHELAEQRVLNGEAGVPPGSLREGKLLAVQVAKNKATPDSDIEAIKRDYVY
CVDRLAKYADILVVNVSSPNTPGLRDLQAAAPLTAILKAVVGAAKSVDRKTKPFVMVKVS
PDEDSDEQVSGICEAVWGSGVDGVIVGNTTNRRPDPLPKGFTLPSKEQTALKETGGYSGP
QLFDRTVSLVSRYRSLLDATAPTTPKVIEAQEASATATQVEPDVENLPPVEAPSASEVLP
RKVLFASGGITNGQQAKAVLNAGASVAMMYTAITYGGMGTVTRVKDELRKEQQ
>A0A395IBE8
MRQARFASSREKATEAAVEATESAVKENAPKVAETVTQEAPKKAGRGLKRTVIGTTLAVG
VLVGYVYATDTRASVHRYGVVPLVRMLFPDAEDAHHFGVDILKTLYKYGLNPRERGNPDG
DGSLVTKVFGYTLSNPIGISGGLDKHADIPDPLFELGPAVVEVGGTTPLPQDGNPRPRVF
RVVSQNAMINRYGLNSKGADHMAAVLEQRVRDFAYANGFGDHALAEQRVLNGEAGVPPGS
LRPGKLLAVQVAKNKVTPDNDIEAIKRDYVYCVDRVAKYADILVVNVSSPNTPGLRDLQA
TAPLTAILKAVVGAAKSVDRTTKPYVMVKVSPDEDADEQVSGICEAVWRSGVDGVIVGNT
TNRRPDALPKGFTLPPTEQETLKETGGYSGPQLFDRTVSLVARYRAMLDITPNTPELIGA
AAEATTTVTQVEPDTENVPPVEPPKPSDILPRKVIFASGGVTNGQQAQAVLDAGASVAMM
YTAITYGGMGTVTRVKQEMREGKQQQQQ
>A0A3F2XYW6
MSQTAKKHFSKPVARAGXSGGALLALGILGVGAYSLDARSAINEYVWCPLFRWCTTAEQG
HHLGIALLKYGIFPRAFGDHDDPILRVDLFGRTLANPIGMAAGFDKQAEAMDALYDLGFG
IVEVGTITPEPQFGNPRPRFFRLNADETVINRYGLNSDGRLTILSRLRVRLEKYLKKSNA
CKTNNSFREGKSLFVNIGKNRNGDTIDDYLVGVDTFAPYADALVLNVSCPSAPGVRDLQE
KDVLLELLTKVREERDKVGANVIDPARKPPIIVKVAPDLSEKEIADIADVAKKSKIDGIL
MSNTTTARPASLITKGPVVQEKGGLSGRAMRDISLKAFRTLRKYTKDSDLVLIGCGGIFT
GKDAIAFAKAGASAIELYTSFAYRGPGIPDKIKDEIVQELKKEGKTWMEIVGSDDEKN
>A1C6E6
MVSNTATLAWRFAGLRARAAPSLRFSSRPSILHRHSAIYQPKALRYASDTASEATEAVKE
VPKKAGRSIKRTVLGTSLILAGLVGYVYVTDTRASIHRYVVVPLVRWLYPDAEDAHHIGV
DSLKTLYKFSLHPRERGNQDGDGVLATEVFGYTINNPVGVSAGLDKNAEIPDPLFAIGAA
VVEVGGTTPLPQEGNPRPRVFRLVSQKAMINRYGLNSKGADHMAAVLEKRVRDFAYAYGF
GMHDEGEQRVLDGEAGVPPGSLQPGRLLAVQVAKNKVTPDSDIEAIKRDYVYCVDRLAKY
ADILVVNVSSPNTPGLRDLQATAPLTAILKAVVGAAQSAERKTKPFVMVKVSPDEDSDEQ
ISGICDAVWNSGVDGVIVGNTTNRRPQAQGFALPPKEQSTLKETGGYSGPLMFNQTAALV
ARYRALLDAPPLPATDTAKLDGESGTAVEAAAPASRGPRKVIFASGGITNGRDAQAVLDA
GASVAMMYTGIVFGGVGTVTRVKQELREEKEKEKRQ
>A1DH19
MVANSTSLAWRSAGLRARAVPSLRCSHRSSILHRQAAFQQHSAVRHASGTTNEAAEAVKE
APKKAGRGLKRTVYGTSLVLAALVGYVYATDTRASIHRYAVVPLVRMLYPDAEEAHHIGV
EALKTLHKYGLHPRERGNQDGDGVLATEVFGYTLNNPIGISGGLDKHAEIPDPLFAIGPA
IVEVGGTTPLPQEGNPRPRVFRLPSQKAMINRYGLNSLGADHMAAILERRVRDFAYANGF
GLHDEAEQRVLDGDAGVPPGSLQPGRLLAVQIAKNKATPDSDIEAIKRDYVYCVDRLAKY
ADILVVNVSSPNTPGLRDLQATAPLTAILKAVVSAAKGVDRKTKPYVMVKVSPDEDSDEQ
VSGICDAVWHSGVDGVIVGNTTNRRPAPLPQGFTLPPKEQSTLKETGGYSGPQLFDRTAA
LVARYRALLDAPPAPASNANETDQAKELAAAVTRAEPDLENVPAVEPPTPANRPARKVIF
ASGGITNGKQAQAVLDAGASVAMMYTAVTYGGIGTVTRVKQELREEKKTRQ
>A1R6U8
MAFLHASGRVGHGFGELSVSGKTRSMRVYPTFFKLAFSWMDAEKAHKIGFQGIRTAHRTG
AGRILARITAPDASLRTEALGLTFPSPFGLAAGFDKEGHGIEALSELGFGHVEVGTITGQ
AQPGNEKPRLFRLIEDKAVINRMGFNNDGAAAVAPRLKSARAALQRLHPNVRPIIGVNIG
KTKLVDLDDATEDYLVSARSLAPAADYLVVNVSSPNTPGLRLLQNVETLRPLLRAVGDAA
DEAAGRHVPLLVKIAPDLSDDDIDDVARLALDLKLDGIIATNTTISRDGLVSDAAKVESL
GAGGLSGAPLKERSLEVLRRLKDAVGDQLVLIAVGGVETPQDVQDRLDAGATLVQGYTAF
LYEGPFWASRINKGLVKLRRRAAH
>A2VBP6
MSFNSFRSLFQRYSGKQFAQFTRNMSQTAKKHFSKPVARAGFSGGALLALGILGVGAYSL
DARSAINEYVWCPLFRWCTTAEQGHHLGIALLKYGIFPRAFGDHDDPILRVDLFGRTLAN
PIGMAAGFDKQAEAMDALYDLGFGIVEVGTITPEPQFGNPRPRFFRLNADETVINRYGLN
SDGRLTILSRLRVRLEKYLKKSNACKTNNSFREGKSLFVNIGKNRNGDTIDDYLVGVDTF
APYADALVLNVSCPSAPGVRDLQEKDVLLELLTKVREERDKVGANVIDPARKPPIIVKVA
PDLSEKEIADIADVAKKSKIDGILMSNTTTARPASLITKGPVVQEKGGLSGRAMRDISLK
AFRTLRKYTKDSDLVLIGCGGIFTGKDAIAFAKAGASAIELYTSFAYRGPGIPDKIKDEI
VQELKKEGKTWMEIVGSDDEKN
>A3LPT0
MKSFFSPRVLQTSRILAKRAAGHSSRPTVLKAGFLPTPVVLALGLTGAAVGGYYFFDARS
AFHEYVLCPLIRTFTDGEQGHKLGILFMKLGVSPRLYNEYNTDQTDILGVNVFGTRLRTP
IGLAAGLDKDGEAIEALFNSGFSYVEIGSITPLPQPGNPQPRFFRLPRDDAVINRYGFNS
TGHFNVLANLKIRFNKLLNSFETSHSAEISPPSNAFRDGKLLGINLGKNKTGDEVEDYVK
GVNRLGPYADVLVVNVSSPNTPGLRDLQNEKKLTHLLTSVVKERNVLGTNLLGKKPPVLV
KVAPDLTEPEIESIANSAKDAKVDGIIISNTTIQRPAESMLTTDKELINQTGGLSGKPLK
PFSLKALRILRKYTKDSDLVLIGCGGISSGKDALEFGKAGATFIQFYTSFAYKGPGLPAK
IRDELADELKKEGKTWEQIIGEDDK
>A5DEJ4
MSKAARVLKSTFGSQVAVVAATLGLATGAYYVADSKSAIHEYVFCPLIRSVTDAEEGHRL
GIFLMKYGLCPWEFEKPGREKILGVNVLGTRLSSPIGLAAGLDKDGEAIDSLFDTGFSYV
EIGSITPEPQPGNPKPRFFRLPRDEAVINRYGFNSSGHFNVLSTLKMRFAKLFYRSENQE
ANSFRPGKLLGINLGKNKFGDEVEDYVKGVSRLGPYADVLVVNVSSPNTPGLRDLQSEGK
LTNLLSTVVQERNAVGKNMVGKVPSVLVKVAPDLTEPEIESIANSAIQAKVDGIIISNTT
IQRPTQSLLTTDSNLINQTGGLSGKPLKPLSLKALRTLHKYTKDSNLVLVGCGGVSSGKD
VLEFGKAGASIVQLYTAFAYRGPGLPSKIKDELVEELQKEGKTWQEIIGTGN
>A6RGH4
MIPGGNGRLPRFPLLILGAMSRGGAPHASRCSIAARFSRGPAVCKSNLPFGSRSISSTSS
PSPIRGAAAEVAKPPGGKVKRYFLGTSIVFLLWAGYIYGTDTRANAHRWIVPRLIRWYYP
DAEDAHHAGVEWMKFLYRFGLHPRERGNPDGDGKLVTEVFGYTLCNPIGISGGLDKDADI
PSALFELGPAIVEVGGTTPRPQEGNLRSRVFRIVSQNALINRYGLNSKGADHMAAVLKQR
VREFAYSHGFGSSEFGEQWVLDGGAGVPPGSLIEGKLLAVQIAKNKDTPETDIEAVNKDY
VYCVDLLGKYADILVVNVSSPNTPGLRTLQESGPLTTLLTGVVNAAKHTSRKTKPYVMVK
VSPDEDTDEQISGICEAVRASGVDGVIVGNTTKTRPEALPRGYKLSAREEETLKETGGFS
GPHLFNKTVSLVTRYRAQLDKMVVSDDTGDSTSPSETDTTTSQMKSHMVPKVIFASGGIM
NGEQAAKTLKAGADLAMLYTGLVYGGSGTITRIKAEMREIADGVEK
>A7F8U3
MGTKALKSLYSFGFHPRDRSFRNGNTDKADLSVEVWEHKLQNPIGTSAGLDKLAEIPDAL
FAMGPAIVEVGGCTPLAQDGNPKPRVFRIPSQNALINRYGLNSKGADDMAMRLRERVRLY
AYQNGLGVGEDAEKMVLNGEAGVPPGSLLDGKLLAVQVAKNKDTNGDDIEAVKRDYVYCV
ERLAPYADILVVNVSSPNTPGLRTLQKVEPLSRILEGVVGAAKSVDRKTKPRVMVKVSPD
EDQDEQLEGIVEAIWRSGVDGVIVGNTTNRRDKLIPDDIKISARERRVLEEQGGFSGPPM
FSRTLSLVKRYRALLDQGPPQDNIAQSSDSGLVSTIAEKAKSLTGNKESKGNNQKVIFAT
GGITNGKQALEILNAGANVAQVYTALVYGGVGTITRIKTEISNEISKSK
>A7I0X8
MYSALKSVLFNFDPETAHKIGYFGMKMWDMLPGVGSLVAKNFTYSDVILEQNLFGLKFRN
PIGIAGGFDKDATMILPLFELGFGHLEYGTVTPKPQPGNPKPRIFRLIEDKSIQNSMGFN
SKGMNVVLNNVKKVYPFRIPLIANIGKNKVTPNDEALKDYEVLIENFNEYCDLFAINISS
PNTPNLRDLQNENFIKELFCMAKEKTKKPIFIKIAPDMDIKDAINLCVSSVQNGANGIII
NNTSVDYSLSPNIKQQKGGISGQLITEKSRNFFAQIAKEIYGKTTLISCGGIDSAKEAYK
RIRLGANFIQIFTAFIYVGPILCKKINSELAELLRKDGFKNISEAVGADLK
>A7TRX4
MFARNSLNILSRRAFSSKNAAQRTVLKSSFISIKPFYLALGLVGASAGYLYVMNSRSAIH
EYVICPVIRFITPDPENGHTIGMFCLKWGLAPKLFFDKDPESLHVNVFGKTLTNPLGCAA
GLDKNAVAIDGIMPAGFSYLEVGTVTPLPQPGNPRQRMFRLPDDDAVINRFGFNSEGHEA
VAKNLTKRIKSHLNSYFNDKHFETLSLYKNKMLAVNIGKNKTGDEVQDYIKGVEKFQSLA
DVLVINVSSPNTPGLRDLQEESKLTNLLTQVVAKRDSLVNRGDALGEKTHRPPILVKIAP
DLTEPEFQSIVESAKASKIDGIIVSNTTIQRPDSLKTKDKTLVNQTGGLSGRPLKPFALR
ALKTVAKYSKDSDLVLVGCGGIYTGKDAIEFAKAGATFVQIYTSYGYSGPTIVARIKDEI
ADELKKEGKTWMEIIGEDNK
>A9HBE5
MMDIMSNMLMPLVRRLDPEDAHRLGLNALLLGLGGGSGSGQDDPALAVRALGLRFPNPIG
IAAGFDKNALVVRPLARIGFGFVEAGTVTPRPQPGNPRPRLFRLDEDRAIINRMGFNNQG
IDRFAVRLARLHRVSPAGRHAGARVPVGANLGINKFGADPERDYPRLVGRVKHYADYVVL
NLSSPNTPGLRDLQEASRLGALLQAIGEAHPDRPPLLVKLSPDLARDDIGPIVEAAIAGG
AQGLIVTNTTISRPAGLRSPHAGEAGGLSGRPLRPLAADIFRAVAQVAAGRLALVACGGI
ETGADIVDRVRAGADLVQLYSAFAYEGPGIVRRLKRETVRVLNAEGFETLADAKGTA
>A9WML3
MLVAFCEVSSSRKTRDMRIYPTLFRVCFSWMDAERAHRIGFGLVRLAHRTGAGAILRSLT
RPALSLQVKALGRTFPSPFGLAAGFDKEGHGIEALADLGFGHIEVGTITGQAQAGNPQPR
LFRLVEDRALINRMGFNNDGAAAVAPRLRKAQEGLDRRYRTARPVIGVNIGKTKKVDLAD
AIEDYLVSTRELAAMADYLVVNVSSPNTPGLRLLQDVETLRPLLTAVRAASVSAAGKAVP
LLVKIAPDLSNEDLDEVGRLALDLKLDGVICTNTTITREDLRTETAQVMSYGVGGLSGAP
LKERSLEVLQRLRSVVGDKLTLISVGGVETAADVRERLDAGATLVQGYTAFLYEGPFWAA
RINKDLAKTVR
>B0CUF5
MSLYRQSVSRTIVRSSLRDLRITPARRLFTKSAPPTRTPIRTSVYATVIAVSAGLFAVYY
FDARSALHRYIFTPILRFALDAETGHKFAVKVLRSGLAPKDPVLDDARLNCQIWGQEASN
PVGLAAGFDKDGEAIDGLFELGFSWVEIGSVTPKPQPGNPRPRVFHLPEDSSLINRYGFP
SQGHASVLSRIRSRIPPFTSGPNRASLREGCLLAVNLGKNKESPADSIDDFVTGVRTFGP
YSDVLVVNVSSPNTPGLRGLQNRDVLERLLDGVTKARDELSPSVLTFRKPKLVLKFAPDL
NESELADIADVIRNSSIDGVIVSNTTVQRPKSLVNPNKSEMGGLSGPPVKPLSLKALRIL
RGHLPASIPLIGCGGISTGADALEFAKAGASMVQVYTGFGYDGVGACRRIKDQVVDELTR
EGKTWSEVVNEAVDKLSLKEAEKPTEIDQTSAISLLIAEAHELKTMLDKLGDKMGEQDAI
SIGKENGLAAAAEAAADTT
>B1ZLE0
MIDALFPLARLLLHGLDAETAHDLTIRGLALLPPRRPPADDAALAVEAFGQRFPNPVGLA
AGFDKGARVADALLGLGFGFVEVGGVVPRPQPGNPRPRVFRLARDRAVINRFGLNSEGLD
VVAGRLQARAGRAGIVGVNIGANKESQDRLADYVACTERLAPHVAFITVNVSSPNTPGLR
DLQGEAFLDDLLARVVAARDASGSSAAVILKIAPDIALEGLDAMTATALRRGIQGLVVSN
TTIARPATLAESALAKETGGLSGRPLFGPATRLLAETYLRVGDRIPLVGVGGIDSAEAAW
TKIRAGARLVQLYSALVYEGPGLVGAIKRGLSQRLRAEGLTSLAPVVGRDAEEIARSA
>B2B417
MASPFLRTRHTLSSTLRPLARNPTPRINHAVPRRPASTASSSSGGSSAKTVAISTALGTA
AVLGYYYATDTRASFHKYLVPRVIRVLFPDAEDAHHAGTAALKALYSVGLHPRERVQDGD
ATGAKPLAVNVFGVELSNPIGISAGLDKDAEIPDPLFALGAGVVEVGGITPLPQEGNPKP
RVFRVVSTDGLINRYGLNSKGADAVAAHLRERLRTFARSIGFTEKEMLDGEAGVPVGSLK
DGRLLCVQIAKNKKTDEKDVEAVKKDYVTCVNRLAPYADVLVVNVSSPNTPGLRDLQATG
PLTALLSAVVEEAQKTKRKVKPRVMVKVSPDEDDDSQMEGVVQAVWMSGVDGVIVGNTTK
KRTGLVPKGVRLTSQEQKNIMEDGGYSGPALFNQTLNLVGRYRKMLDSYSLKTEGLGDAF
NKNQKVIFATGGITNGDEALKVLNAGASVAMVYTGMVYGGSGTITRIKNEMREKLAIEDK
KQ
>B2WMQ8
MLKVLHSFGMNPRERGIADTQGDLAVEVFGHTLNNPIGTSAGIDKGAEIPTPLFELGAGV
VEVGAVTLLPQEGNPKPRVFRLPSQNALINRYGFNSEGAELVASRLRQRVREFAYRIGLG
LDEDAERRVLDGEAGVPPGSLLKGRLMAVQVAKNKTTSENDIDAVVRDYATAVGYVGKYA
DILVVNVSSPNTPGLRTLQNVEPLTRLLSGVVSAVKKIDRKTKPAVMVKVSPDEDSESQI
AGICEAVWDSGVDGVIVGNTTKKRPDPLPKGYLLPESEAKLLLEQGGYSGPQMFERTLAL
VSKYRKALDEGPKHVSPQDSKSVTGQSTGDEPSPSIVEKLEPLSSSQSSKTKATLDLDQP
SPKPLSSNIDDISESAPKITLQATPKAAPAPDAPRKVIFATGGITNGRQAREILDAGASV
AQVYTAMIYGGAGTISRIKQEMRDDANAQKTLTKR
>B6HSH6
MACNSATIAWRASVRARALPTCRLTQRPSAFLPKRTQRYPGASRYASDSAPSAPSEAAKE
TAKDATKEATKEIPRKAGRGSKKALYGASLALTLLVGYIYGTDTRASIHRYGVVPLIRLL
WPDAEDAHHIGVENLKMLYQYGLHPRERGEPDRDGALATEVFGYTLSNPIGISAGLDKHA
DVPDALFDIGPAIVEVGGTTPLPQEGNPKPRVFRLPSQHAMINRYGLNSKGADHMAKVLK
QRVADFAYAAGFGMHEESEQRVLDGEANVPPGSLVPGKLLAVQVAKNKLTPDGDIEAIKR
DYVYCVDRVARYADILVVNVSSPNTPGLRDLQAAAPLTAILTAVVASAKNVERKTKPYVM
VKVSPDEDSNEQISGICEAVWNSGVDGVIVGNTTNRRPNPVPKGFILPEEEQKTLKETGG
YSGPQLFDRSVALVARYRALLDQGPPSAADSDKSVEKASELPRKVIFASGGITTGKEARE
ALKAGASVAMMYTGVVYGGVGTVTRVKQELREELQKK
>B6JDA3
MIRLFDSLTLPLLRKLDPEQAHRLAIKGLRSVPMPRAKPDSPKLAARFFGLDFPNPVGIA
AGFDKNAEVPDALLRLGFGFVEIGSVTPLPQPGNPRPRLFRLEQDSGIINRFGFNSDGAE
VVLGHLMARRERGGIVGVNLGANKNSADRTADYVTLIEAFAQVASYFTVNISSPNTPGLR
NLQQASALDDLLARVVEARNSTPAEAGPVPLLLKISPDLTLGELDDVVHIARVRGIDGMI
VSNTTLARPASLRERGLALEQGGLSGRPLQRLSTRMVAETYVRVEGAFPLIGVGGIDSGG
AALMKIRAGASLIQVYSSLVYKGLGLVEAIKTDLLSTLRRTGRDSLSEIVGADAAMITAE
EWPV
>B6JXQ5
MSSTFKSAADQLMRRLNAIGGSRFFSSNGSKQPRWLLYTGLGLAALAGWAAWDLSDTRSF
IHRHITMPLLHAFTSAEFAHRFSILSAAMGLTPKDRVPDDESLALECWGRKFSNPVGLAA
GYDKQGEAISSLFDYGYAYVEVGSVTPEPQPGNERPRFWRLKEDRAVVNHYGCNSHGHDV
VLGRLKKRIHNFLARRSSDLARKFDKDPESYVDPAVLGVPRSLYPRKQLAINVGKNKNGD
ETEDFLKGVRKFGNFADILVVNVSCPNISGVCNLQSKDTLVPLLNKVVAERNKLVSPQPP
IVVKIGPDLTEAEISDIAHALVETKVDGVIVCNSTGTRPKTLTPNKNLENVGGISGPVMK
PFSLRVLRLLRKDLPKEFPIIGCGGITSGKDAVEFARAGATMIQIYTAMTYEGPAAIRKI
KDEIVEELNGKRWVDIIGTESA
>B6QRM1
MAATFMPLLRQMTGISSASTRAYLRHIPRATSTFSKRFASTEPEPIATITKKNKKSPVRK
FIFRASLAVALFGGYLYVTDTRANAHRYIVVPFVRWWFPDAEDAHHAGVAALRELYKFCL
HPRERSSPDLDGKLSTEVFGYTLSNPIGISGGLDKNAEIPDPLFALGAAVVEVGGTTPLP
QDGNPRPRVFRIVSQSGMINRYGLNSKGADHMAKVLKQRVRDFAYANGFGYSDAGEERVL
NGEAGVPPGSLNQGKLLAVQVAKNKVTPESDIAAVTADYVYCVDRIAPYADIVVVNVSSP
NTPGLRGLQATGPLTEILKGVVGAAKRIDRKTKPFVMVKVSPDEDSEEQVDGICHAVRES
GVDGVIVGNTTNRRPGPLPNRSPLTPKEKLTMTETGGYSGPQLFERTVELVSRYKQKLSD
AESPKTIFASGGITNGKQAQEVLDAGASVAMMYTAISFGGTGTVTRVKNELREAKNI
>B8M8U1
MASSYMPRLYQLRGVSSALKRVHLPCTHRATPCLNKRFASTEPEPIATITKKNKKSPLRK
FIFRSSIAFVLFGGYLYFTDTRASAHRYIAVPIIRWLFPDAEDAHHAGVAALRELYKFGL
HFRERSSPDLGGKLATQVFGYTLSNPIGISGGLDKHAEIPDPLFALGAAVVEVGGTTPLP
QDGNPKPRVFRIVSQSGMINRYGLNSKGADHMAKVLKQRVREFAYANGYGYSDAGEERVL
NGEAGVPPGSLNEGKLLAVQVAKNKVTPESDIAAVTRDYVYCVDRVAPYADIVVVNVSSP
NTPGLRGLQAAGPLTEILKGVVGAAKRIDRKTKPFVMVKVSPDEDSEEQVDGICHAVRES
GVDGVIVGNTTNRRPEPLPYRYPLSSKEEQTMTETGGYSGPQLFERTVALVSRYKQKLSD
AGSQKTIFASGGITNGKQAQAVLDAGASVAMMYTAITFGGIGTVTRVKNELRQERSL
>B8NFW7
MASNSINIAFRSAGPRARAIPSLRCSQRPSILHRQPVFRQTGLRYASDTTAEATEAVKQA
PKKAGRGLRKTVIGTSLALTLLVGFVYGTDTRASLHRYGVVPLIRLLYPDAEDAHHIGVD
ALKNLYKLGLHPRERGNQDGDGVLATEVFGYTLTNPIGISAGLDKHAEIPDPLFELGPGI
VEVGGTTPLPQEGNPRPRVFRVVSQKAMINRYGLNSKGADHMAAVLQQRVRDYAYAHGFG
LHDLAEERVLNGEAGVPPGSLRPGRLLAVQVAKNKVTPDADIEAIKRDYVYCVDRVAKYA
DILVVNVSSPNTPGLRDLQATAPLTAILKAVVGAAKSVDRKTKPYVMVKVSPDEDADEQV
SGICAAVQGSGVDGVIVGNTTNRRPEPLPKGVPLSPKEQTTLKETGGYSGPQLFDRTVAL
VARYRALLDQAPVTPELAEAAQDATTKLVQAEPDSENVPPVEAPSPANQFPRKVIFASGG
ITNGKQAQAVLDAGASVAMMYTGIVYGGSGTVTRVKQEMREEKKA
>C1G343
MALSNNGRIPGLTFLNLRAMSRNSPSHRPCCLCRQLVVQRSSFLSKSNLRFNSSSTSSVS
ASIAEAVKVASEKANPPTRKLKRYFLGTSLILLIWGGYLYATDTRASAHRWFVPRLIRWY
YPDAEDAHHAGVHWLKVLYDLGLHPRERGNPDGDGKLVTKVFGYTLCNPIGISGGLDKDA
EIPSALFELGPAIVEVGGTTPLPQEGNPRSRVFRIVSQDALINRYGLNSKGADHMAAVLK
QRVRDFAYAHGFGSGESAEERVLNGEAGVPAGSLTDGKLLAVQVAKNKVTPETDIEVVKK
DYIYCVNRLGKYADIIVVNVSSPNTPGLRTLQESGPLTSLLKGVVEAAKQTDRNTKPYVM
VKVSPDEDTDEQISGICDAVWASGVDGVIVGNTTKTRPESLPKGYKLSTREQETLGETGG
FSGPHLFDKTVSLVSRYRKLLEKKMLSEDTTESAPSSETGTVTVTAPVKSHLAPKVIFAS
GGITNGEQAAKALGAGANVAMLYTGLVYGGSGTITRMKEEMRELKDKAEK
>C1H6R7
MALSNNGRIPGLTFLNLGAMSRNSPSHRLYCLCRQLVVQRSSFLSRSNLRFNSSSVSSAS
ASTAEAAKVASEKANPPTRKLKRYFLGTSLILLLWGGYLYATDTRASAHRWIVPRLIRWY
YPDAEDAHHAGVHWLKVLYNLGLHPRERGNPDGDGKLVTKVFGYTLCNPIGISGGLDKDA
EIPSALFELGPAIVEVGGTTPLPQEGNPRSRVFRIVSQDAMINRYGLNSKGADHMASVLK
QRVRDFAYAHGFGSSESAEERVLNGEAGVPAGSLTDGKLLAVQVAKNKVTPETDIEAVKK
DYVYCVNRLGKYADIIVVNVSSPNTPGLRTLQESGPLTSLLKGVVEAAKQTDRNNKPYVM
VKVSPDEDTDEQISGICDAVWASGVDGVIVGNTTKTRPEPLPKGYKLSTREQETLGETGG
FSGPHLFDKTVSLVSRYRKLLKKKMLSEDTTESAPSSETGTVTAPVKSHLVPKVIFASGG
ITNGEQAAKALDAGANVAMLYTGLVYGGSGTITRMKEEMRELKDKAEK
>C4JES7
MFPRPTRLNCRAVLSSNFARPACSPRYHNRFNSSDAASTAKKEAQSAAAGAAAATITSSA
AKKTASTGRRLRRVLWTTAAVLGMGCGYVYMTDTRASAHRYLVPRLLRWMYPDAEDAHHA
GVDMLKRLYRFGLHPRERGNPDGDGRLVTEVFGYTLCNPIGISGGLDKDAEIPDPLFDLG
PAIVEVGGCTPLPQEGNPRTRVFRIPSQNALINRYGLNSKGADHMAYVLRKRVREFAYAN
GYGSSEDAEQRVLDGAAGVPPGSLAEGKLLAVQIAKNKTTPDNDIEAIKRDYVYCVDRLA
KYADILVVNVSSPNTPGLRDLQRVEPLTKLLKGVVEAAQKTDRHTKPYVMVKVSPDEDSE
EQVNGICDAVWASGVDGVIVGNTTNRRPDPLPKGYQLSERERTTLKETGGFSGPQLFDRT
VSLVSRYRNILDSHSMRGAQPEASSDTAVADDTTDTPSANASSLTQASRPAKVLFASGGI
TNGKEARAALDAGASVAMLYTGMVYGGSGTITRMKEEMRGIEAGEREQSK
>C4R342
MFNLVRKSALNTLSKRLPLLPKKPQSLLKASLAGPLAIGVGGVLFGLYFFDARSAIHEYL
VCPAIRLTTSAEDGHKLGILCLKYGLSPRLYKDIDDEVLKVSVFGKELSNPVGIAAGLDK
DGEAMDGLYNTGFSYVEIGSITPEPQPGNPKPRFFRIPKDESVINRYGFNSSGHWNVLAR
LRKRFDSFVKDYQKSGQPPPNNAFRPGKLLGINLGKNKTGDEVEDYVKGIQRLGPYADVL
VINVSSPNTPGLRDLQAGSKLTSLLERVVSERDKVNSALDNKSKAPVLVKIAPDLTEEEI
KDIATSAKNARIDGIVVSNTTISRPTTYVSPNDPILQESGGLSGRPLKPLSLKALRYLRK
YTKDSNLVLVGCGGIASGKDAIDFAKAGATFVELYTAFAYRGPSLPYKIKQEITQELKKE
GKTWMQIVGEDDP
>C4YCC1
MKSFFRSGSAPRVLQASFIPRPVAVVTGAVALSAFTYYAFDARAGFHEYVLCPLIRTFTD
AETGHVLGIKFMKYGLAPSLRGKDSRLEKELSPLLGVDVFGTRLKSPIGLAAGLDKDGEA
IDALFNTGFSYVEIGSITPEPQPGNPKPRFFRLPRDDAVINRYGFNSSGHFNVVATLAKR
LSSKLNGNPSPESNSFRDGTLLAINLGKNKTGDEVEDYVKGVQRLGPYADVLVVNVSSPN
TPGLRDLQNESKLTNLLTTVVSEREKMGANKLGKKPPVLVKVAPDLSEPEIESIANSAKS
AKVDGIIISNTTIQRPQGLLTTDQKLISQTGGLSGKPLKPLSLKALRTLRKYTKDSDLVL
VGCGGISSGQDALEFGKAGATFVELYTAFAYKGPGLPAKIRDELAVLLKKEGKTWQQIIG
EDDK
>C5DBT0
MFVRPTLRGLSKTPNYFLKNSKLPLKSGFNGGKFILYTAGAIGGGFAGLYLLNSRSAIHE
YLFCPLIRLVTPDAETGHQLGVFFLKWGLAPKLLFDKDDEVLKVNVFGTILTNPVGCAAG
LDKDGEAIDGILQSGFSYHEIGSITPLPQPGNPRSRFFRLPQDEAVINRYGFNSTGKDSV
QGTLVERASKYVKSYFKDADVGKMSLYKNKLLAINLGKNKNGDEVQDYLKGVETFQSLAD
VLVINVSSPNTPGLRDLQNESKLADLLQKVVDKRNSLVDAGNQLGAKAHKPPVLVKIAPD
LTEPELLSIAEAAKKSKVDGIIVSNTTIQRPNSLITQDPEVKFQTGGLSGKPLKQYSLKA
LRTIYKYTKDSDLVLIGCGGISSAQDALEYARAGATFVQLYTSFAYKGPGVVSKIKDGLT
EELKREGKTWMQIIGEDSK
>C5FIM4
MIIRQLRFGSIPMAGSRAVAACSCSRSHIIRSYSLPQSQRLSARKASTAAGESQASTTIN
VTPKPKRKSRGTVWTALVVVGLGCGYVYITDTRAGVHQWLVPPMLRWIYPDAEDAHHFGV
DMLKSLYRYGLHPRERGNPDGDGKLVTKVFGYTLCNPIGISGGLDKDAEIPSQLFELGPA
IVEVGGTTPLPQAGNPRPRVFRIPSQNALINRYGLNSKGADNMALLLRQRVRDFAYSEGF
GLGDAAEQRVLDGEAGVPPGSLTEGKLLAVQVAKNKTTPDGDIEAIKRDYVYCVNRLAKY
ADILVVNVSSPNTPGLRDLQRVEPLTKILTGVVQAAKQADRQTKPFVMVKVSPDENSDEQ
ISGICDAVTKAGVDGIIVGNTTNKRPEALPKGYTMSNTERNTLFETGGFSGPQLIDGTVA
LVAKYRAELDQRGTPTGPAVDEESVPPTDPTLSQPRKVIFASGGITNGAQALAAINAGAD
VAMLYTGLVYGGSGTITRMKEEMRAAIKST
>C5GWP9
MTLGGNGRLPRSLLRNLGAMSRSGTLRAPRCSIPQRFGQRVPVSRSNVPFGSRNTSSTSP
AAPVSEAATETAKPAGRKMKRYFLGTTIVLFLWGGYLYATDTRASAHRWIVPRLIRWYYP
DAEDAHHAGVDWLKFLYQFGLHPRERGNPDGDGKLVTEVFGYTLSNPIGISGGLDKDAEI
PSALFELGPAIVEVGGTTPLPQEGNPRSRVFRIVSQNALINRYGLNSKGADHMAAVLKQR
VREFAYAHGFGWGESAEQRVLNGEASVPAGSLIEGKLLAVQIAKNKNTPEADIEAVKKDY
VYCVDQLGKYADILVVNVSSPNTPGLRTLQESGPLTALLKGVVHAAKRTSRTTKPYVMVK
VSPDEDTDEQISGICDAVWASGVDGIIVGNTTNTRPAAIPTGYKLSAREEETLKETGGFS
GPHLFNKTVSLVARYRALLDKTPVSGDSGPDSTPPSSESDAMTSPAKPHLAPKVIFASGG
ITNGEQAAKALKAGANVAMLYTGLVYGGSGTITRMKEEMRELEDKAER
>C5MBE4
MFRQTFRSVKFSPFTKGFKTSAKQPLKASFIPTPIVLVAGVAAAAVGGYYLLDSRSAFHE
YVLCPLIRTFTDGEQGHKLGIFFMKYGIAPRLMDEGKNDQSDVLGVKVFGHNLKNPIGLA
AGLDKDAEAVEALFNSGFSYVEIGSVTPEPQPGNPQPRFFRLPKDEAVINRYGFNSSGHF
NVLATLKLRFNKLLGKFQRNHAGGELPESNAFQKGKMLGINLGKNKFGDEVSDFVKGVER
LGPYADVLVINVSSPNTPGLRDLQSEAKLTNLLSTVVKERDILGKNLLGEKPPVLVKVAP
DLTEPEIESIANSAKEAKVDGIIISNTTIQRPVDKLLTTDQKLINETGGLSGKPLKPFAL
KALRTLRKYTKDSNLVLIGCGGISTGKDALEFGKAGATFIELYTAFAYKGPGLVAKIRDE
LAQELRQEGKTWEQIIGEDDK
>C6XQ80
MTIIDVLGLALIQQLPPETAHRATIAAMKFGLAGKAKPLSKKQSERLKVHLPISGLDLPN
PLGIAAGFDKNADAFVPSLALGCGFVECGTVTPQLQDGNPKPRLFRLKEDGGVINRMGFN
NSGLDSFVHRLKNGAANQGVVGANVGANKTSEGEKRVGDYVDGIKAVWQYCAYITLNISS
PNTPGLRGLQNKSDLSALLTAASETILEMEDRHKTKRPVFLKIAPDIDEEAIRDIVDTVL
LAKGMTGLIVSNTTIERPSFLQSENAKQTGGLSGKPLFEKSTQVLKQVARIADGQLDIIG
AGGIHDAKSAYLKIRAGAHCFQLYSALVYEGAALIPEILNGLDQLLEADGFSQLSEAVGA
DL
>C7PVT2
MRIYPKLFNLVFRRMDAEQAHRLGFGAIRAVGALPAGTGLALLERLYPVHDTVLKQTVFG
VEFPAPFGLAAGFDKNAEGIDALAALGFGSVEIGTVTGQGQPGNAQPRLARLIADRAVVN
RMGFNNGGAEEVARRLKRRVAKPERWDKVPPVVGVNIGKTKVVPEDEAATDYVVSTKLLA
PYADYLVVNVSSPNTPGLRNLQAVEVLRPLLKAVRAAADEVVPGRRVPLLVKIAPDLADA
DVDAVADLALELRLEGVIATNTTIGRGGLKSAAGKVEAAGGGGLSGAPLKERSLEVLQRL
RARTGGRLVLVSVGGVETVADAWARLVAGADLVQGYTGFVYEGPAWASRINRGIAAKVRA
GGYTSLRDAVEAARVS
>C9S736
MASVCLRSSRARPALRSATTPAIRLRLPNHFARRNASTSSGSNAGSNAKIFIYSGALAGS
LYISYLYATDTRASLHRWLVPPMMRLLFPDAEDAHHAGTTALQTLYALGLHPRERDTALA
TDPALSVEVFGTKLANPIGISAGLDKHAEIPDALFALGPGIVEVGGCTPFPQDGNPKPRV
FRVPILDGMINRYGLNSHGADAMARRLRERLRTRARDLGLTERDLLDGVTGLPPGSLEEG
RLLAVQIAKNKATDERDVNAVAADYVFCVRALAPYADIIVVNVSSPNTPGLRDLQAVEPL
TRVLSAVVDEASRTDRRIKPKVMVKVSPDEEEDTQMEGIVQAVCESGVDGVIVGNTTKRR
TGIVPEGVALSAREQRNLLEDGGYSGPAMYGRTLSLVKRYRQLLDARTLSAEAEAVAVTG
VEGAKGTGSQQKVIFATGGVTNGKQALEMLNAGASVAMVYTGLTYGGSGTITRIKKELKD
SL
>D0LDQ3
MLRRALHTVNGAVYPLLLKLMFLLSPERIHGIAFGAISLTGRVTPLRQMAAKVLAPHDPV
LHQRVFGVDFPAPFGLAAGFDKSAHAVNAWGQLGFGFAEIGTITGRAQPGNPAPRLFRLP
ADRALINRMGFNNPGADVAAGHLAAARSGPVRIPIAANIGKTKVVPVEDAVEDYRYSARL
LGPHADFVVVNVSSPNTPGLRDLQAVDALRPILAAVQAEVSVPVLVKIAPDLADDDIDAV
ADLAVELGLAGIVATNTTISRDGLTTPADEVAAMGAGGLSGAPLGDRSLTVLRRLYGRVG
GRVTLVSAGGIETAEQAWERICAGADLLQGYTGFIYGGPLWVSQIHAGLAERVRAQGLRS
IADAVGSDGNRPATD
>D4Z6K5
MSYRLIRPLFFALDAERAHNLSIALLRLMPTPPMPEADSMLAQTVAGIAFPNPVGLAAGY
DKEGLVAHKMHGLGFGFAELGTLTPLPQPGNPLPRLFRLAEDRAVINRMGFNNGGQAAAA
ERIATRRRAGSNGQTPVIGINIGANKDAADRIADYATGVACMAPLADYLTVNISSPNTPG
LRALQDRAALDQLLAAVMAARGTDRTPIFLKVAPDLEPADVEDIAAACIDHRIDALIVSN
TTISRPSLRSPLAKEAGGLSGAPLHDPALQRLRDFRKALGTRLPLIGVGGIADAEQAYAR
LRAGASLIQLYSALVYEGPYLAKRINAGLKALMARDGVKNISEIVGIDA
>D5EJ92
MGLIYENIIRPIFFKMEPEQAHDRAVAALSNMGKVPGLCPLFRAYNQVKEDKPVKLFGLE
FPNRVGLAAGMDKDGQFARAIEALGFGHTEVGTVTPDGQPGNPRPRLFRHPEYGSLVNRM
GFNNHGAEAMLNSLAKNFPKGKRGIPVGVNIGKAKVTPLDQAVNDYLSCFRTLADQADYF
TVNISSPNTAGLRDLQSEAYLRELLSALQDENLSHAKKLGREPHPLLLKIAPDLSFAEID
QIVEVLLDLNYSGIIATNTTIARPVNFPSNETGGLSGGDFIRKRSTQVINYIHRSTEGQL
PIIGVGGIDSVEAAGEKIDAGASMIQIYTGWVYRGPFFARQLATALKRKGEDWI
>D5QHQ2
MMMPLIRRLDPEDAHQLALNALQLGLGGVSDPARDDPALSIRAMGLRFPNPIGIGAGFDK
NALVVRPLSRSGFGFVEAGTVTPRPQPGNPRPRLFRLNEDRAIINRMGFNNQGIDRFAVR
MARLHRVSASGRHVGAKVPVGANLGINKTGADPERDYPLLVGRIKNYVDYIVINLSSPNT
PGLRDLLESARLKSILDAIAAAHPERPPLLVKLSPDMARDDIPDVVEAAIAGGAQGLIVT
NTTISRPRSLRSADANETGGLSGRPLTPLACDTLAHVARAANRRLTLVACGGIESGADIV
ERVRMGADLVQLYTAYAYEGPAIVSRLKRETLTALRLQGFETLSDAKGTALS
>D5RHL6
MTPALASALMPLMRGLDPERAHRLALKALALGLAGADTAPDEPVLATTVLGLDFRNPLGL
AAGFDKDAVAVAPLMRLGFGFVEPGTTTPRPQAGNPQPRLFRLEEDAAVINRMGMNNEGV
DAFAARLAALRRPLPAVLGANIGINKEGAEPERDYPALYRAVAPQADYVTINVSSPNTPG
LRDLQGEAKLAAILAAVAATRAEQPRQPPVLVKIAPDLAEEAVPSLVETCVANGVAGLIV
SNTTIARPASLRSAHKGETGGLSGQPLFEPSTALLRRVYGLAAGRLVLIGCGGVSNGAQA
YAKIRAGAALVQMYAAFAYAGPVLVPRIKRELAALLRRDGFAHVHEAVGADAR
>D6ZZY8
MSALFDLALPFARLMDPENAHRLAIRALACLPPRAPEPDDARLKVEAFGLRFPNPVGLAA
GFDKEAEVPDAMLGAGFGFVEVGTITPRPQSGNPRPRNFRLTEDRAVINRYGFNSGGHGP
AKARLIARKGKSRNSAGIVGVNVGANKETVDRAADYVAGIEAFAGLGDYFTVNVSSPNTP
GLRDLQEETALDDLLARCVEARDRHAPGVPLLLKIAPDLALPHLDGVVEVAHRRRVDGLI
VSNTTISRPPGLRSPHKGETGGLSGRPLFALSTRMLAETYVRADGAFPIIGVGGIDSAET
AFAKIEAGASLIQLYSGLVYEGLGLVPRIKAGLLARLAKEHATLAEITGRRARQVVAEPF
PGA
>D8Q0M1
MAVPRLARPLRLAGSGVRQYTFARHASTQAAPASNALRTGAYATAVALGAGLFGVYYFDA
RSSIHQYVVPPLVRTLFDPETGHKLAVQGLRLGLGPKDREPDDERLAVEASLWGQVLKNP
VGLAAGFDKDGEAIDGLLDLGFCWVEIGSVTPRPQPGNPRPRFFHLSEDSAVINRYGFPS
QGHASVLARLRARIPTFLLPEQQESAAFRPGTLLAVNLGKNKDSPQEAVDDFVAGVRTFG
TSADVLVVNVSSPNTPGLRGLQERDLLKKLLSGVSQARKKLPASDFVPKGPKLLLKISPD
LTPEQIKEVAQVVRASHVDGVIVSNTTIQRPKGLRDPKRDEAGGLSGPPLKPIALAALRT
LRGQLPAEIPIIGCGGIASGADALEYAREGAAMVQLYTAFGYDGVGTVRRIKDEITELLA
KEGRTWMSVVREAVAEKSWVPPAPKPRAKHADTEAGMLIEEAEELKRMLEELEARLG
>E3QZA4
MASICVRSGSVQTLLRTARNNTTAIRPRLPSNAPRRYISTGPGPSTESQPGSSLKAGLYG
IALAGSLYISYLYVTDTRASIHRLSPMVMRFVWSDAEDAHHAGTSMMKTLYDLGLHIRER
DRTLAEHPALATEVYGMQLSNPIGISAGLDKHADIPDALFALGAGIVEVGGCTPRPQDGN
PRPRVFRVPTLDGMINRYGLNSRGADSMAITLRERVRKFARGVGATEQEVLDGEAGVPAG
SLLPGRLLAVQIAKNKETDQKDVSAVAKDYVYCVQRLARYADILVVNVSSPNTPGLRDLQ
ATEPLTRLLTAVVDEAAKVDRKVRPKVMVKVSPDEEEDAQVEGIVQAVCNSGVDGVIVGN
TTNRRTGIVPPGVKLTAQEHKALQETGGYSGPAMYNRTLELVKRYRKKLDAKALQTGSAE
EAAAIPSTDGSLSGKAHDLFEGKDTQRKVIFATGGITNGEQALNILNAGASVAMVYTGLT
YGGPGTITRIKKEIKDQA
>E4UQG6
MAGSRAASCSCSRARIIRSYSLPQTHSLRSSSRNASTAASETTANTIINTAPQPKRKSRG
IVWTTLMVLGLGCGYIYITDTRAGVHQWLVPPMLRWIYPDAEDAHHFGVDMLKSLYQYGL
HPRERGNPDGDGKLMTKVFGYTLCNPIGISGGLDKDAEIPSQLFELGPAIVEVGGTTPLP
QPGNPRPRVFRIPSQNALINRYGLNSKGADNMALLLRQRVRDFAYSAGFGLGDAAEQRVL
DGEAGVPPGSLTEGKLLAVQVAKNKTTPDGDIEAIKRDYVYCVDRLAKYADILVVNVSSP
NTPGLRDLQRVEPLTKILTGVVQAAKRADRQTKPYVMVKVSPDENSEEQVNGICDAVTKA
GVDGIIVGNTTNRRPEALPKGYSMSNAEQNTLLQTGGFSGPQLIDGTVALVAKYRAELDR
RSTLAGPAVDEESIPATEIAASQPRKVIFASGGITNGVQALAAINAGADVAMLYTGLVYG
GSGTITRMKEEMRAAIGSN
>E6R1Q1
MPRPLRLPSLRAALPRPHSPLLFRRLASTAPPPPRRHYLSTTLLLGGGVLFLAYYYDSKS
LLHEHVAMPLMRLVADPEEGHKLAVRVLAWDKWARPRDMGVDGDELQAELFGMALKNPVG
IAAGFDKDAEAIDGLFDLGFGYVEVGSVTPEPQPGNPKPRFFRLEEDDACINRYGFNSLG
HGHALARLRLRLAKFAQDHPSLFPSPLPATILPPAGLPRSLRPGQLLAVNLGKNKASDAD
SNDDYIRGVRTLGPYADVVVINVSSPNTPGLRALQGKQQLERLLNDVVEERNRIAQGTGL
PKIAVKVASDLSEDELADVASAVRSSGVEGVIVSNTTIRRKELNLVSNNQDQVGGLSGKP
LFPYALNALKTLRPLLPPTIPIIGCGGISSGSDALTMANAGASIVQIYTSFGFRGVGTPR
LIKDEISERLNGESWKNQVGRDWASSGQPMGWDENRLKQESQALVEEAKGLAELLRQSST
TTDEKETTKLVEEAERVLGIVKQKDSSSASAPTLEQGPPPAPVEAAVPPPSSQSGFVIEG
GAASIGEALIAEPVSEVDLAPIVVLEEKKTNLGVNHGGERDNEWEQAVKAGPKRLV
>E7RX35
MDTLERLNALGYRTLRPLLFLQDPECAHHAGLRLMDLLAAVPAGLRPARVHDPVELLGLS
FPNRVGIAAGMDKNASHIDALAALGFGFLELGTVTPLPQPGNPKPRLFRLPQAQAIINRF
GFNNEGLEAFVRNVRTSRAWQKRQALPAGAPCQPDTPPVLGLNIGKNAATPLESATRDYL
TGLAAVMPLADYVAVNISSPNTANLRKLQGGNELDELLGALDRERQRLATSVGRNPPLLL
KIAPDLDDDQIAVIIEALVRHHIDGVIATNTTLSREAVKGLPHAEEAGGLSGRPVFEASN
RVIRALRAGLPARYPIIGVGGIMSAQDAVAKIETGADLVQIFSGLVYEGPALVSAAARAI
HRHDETIR
>E8RKX0
MDLYRLALKPLHLLEAEDAHSATILALKSGLGPRSSYDPPELRTEIAFTGGVLSVRNCVG
LAAGFDKNADVPLAMSRAGFGFVECGTVTPLPQAGNPRPRLFRLSEDEAVINRMGFNNKG
LEVFASHLERHLGRASAPVLGANIGANKDATDRMADYVTGLKRLWGLSSYFTANISSPNT
PGLRALQGRAHLDELLGQIAATRTDLVRVTGNNYPIFLKIAPDLSEEEIADAVEATIAHG
LDALIVSNTTIERPESLRSDLATQTGGLSGAPLFGLSTSALRSAYKVAAGRLTLIGAGGI
ASGADAYAKIRAGASLVQLYSALVYKGPGLIDEIKRDLVQRLHADGLTHVSQAVGSGA
>E8U9C4
MLYERLAKPVLFRLDPEDAHHLTLRGLEWASHLPLPNLGPADPALQQTLLGSTYASPIGL
AAGLDKNAVAVPAFSAMGFGFVEVGTLTPRAQPGNDRPRLFRLPSDDALINRMGFNNDGV
DAAAQRLARLRVRRAPVWANVGRNKTTPNETAAQDYRAGVRALWDVADAFVVNVSSPNTP
GLRALQHGDDLRALLTEVMHEAEMQRVRTALRRPVLVKLAPDLTGEELEVSVEAALTAGI
EGLILTNTTLSREGLTHAHREQTGGLSGRPLTARSTQLVRDAYRLTRGRVPIVGVGGVFT
AQDALDKITAGANLVELYTALIYRGPGVVRALNAGLTRRLRERGFRNVAEAIGTDA
>E9E250
MSSSAIRSRLAARGIRSSPASRIRAETSRTSIPGSRRQASSSASGSVQAGRAKAILYGGA
LAATLYIGYLYTTDTRAFVHRYLVPPTLRVLFPDAEEAHHASTSALKTLYALGLHPRERG
DSLRTPELSTSVFGTQLSNPIGISAGLDKDGEIPDALFALGAGVVEIGGITPLPQAGNPK
PRVFRIPATDGIVNRYGLNSRGADDVARRLRDRLRRFARSLGLTEQEVLDGAAGVPPGSL
QSGRLLAVQIAKNKETDERDEKAVADDHVYCVRRLARYADVVVVNVSSPNTPGLRHLQAT
EPLTRLLSAVVDEAAKTDRKSRPKVMVKVSPDEDEDTQMEGIVQAVQRSGVDGVIVGNTT
KRRTGLVPEGIRLTNKEQKALMETGGYSGPAMFDRTLDLVGRYRKMLDAQPASSDKQKVL
FATGGITNGEQALKVLNAGASVAMVYTGMVYGGAGTVTRIKSEMKSQLKH
>E9F418
MSSSAIRSRLAARGIRSSPASRVHAETSRTSIPGSRRQASSSANGSVQAGRAKAILYGGA
LAATLYVGYLYTTDTRAFVHRYLVPPALRALFPDAEEAHHAGTSALKTLYGLGLHPRERG
NSLRTSELCTSVFDTQLSNPIGISAGLDKDGEIPDALFALGAGVVEIGGITPLPQAGNPK
PRVFRIPATDGMVNRYGLNSRGADDVARRLRDRLRRFARSLGLSEQEVLDGAASVPPGSL
QSGRLLAVQIAKNKETDERDEKAIADDHVYCVRRLARYADVVVVNVSSPNTPGLRDLQAT
EPLTRLLSAVVDEAAKTSRKSRPKVMVKVSPDEDEDTQMEGIVEAVRRSGVDGIIVGNTT
KRRTGLVPEGIKLKNKEQKALMETGGYSGPAMFDRTLDLVGRYRKMLDAQPASSDKQKIL
FATGGITNGEQALKVLNAGASVAMVYTGMVYGGAGTVTRIKSEMKNQLKN
>F0M1V3
MRVYPTFFRLAFSWMDAERAHKIGFKGIRFAHRCGAGKVLAKLTAPAPSLQTTAFGLTFP
SPFGLAAGFDKEGHGIEALTELGFGHVEVGTITGQAQPGNEKPRLFRLVQDRAVINRMGF
NNDGATAVAPRLKAARAALQRRYRGVRPVIGVNIGKTKAVELADAIDDYLVSARSLAPAA
DYLVVNVSSPNTPGLRLLQDVESLRPLLTAVGDEADRAAGRHVPLLVKIAPDLTDEDIDD
VARLALDLKLDGIIATNTTIARTGLSSPAEEVEKCGAGGLSGAPLKQRSLEVLRRLKKVT
GDALTLVAVGGVETAQDVQDRLDAGATLVQGYTAFLYEGPFWAARINKELAAKTS
>F2PJN8
MAGFRVSSATCSFSRSRIIRSCSLPQTHHLLRSSSRNASTAASESTASTVINAPPRPRRK
SRGIVWTTLMVLGLGCGYIYITDTRAGVHQWLVPPMLRWIYPDAEDAHHFGVDMLKSLYR
YGLHPRERGNPDGDGKLVTKVFGYTLCNPIGISGGLDKDAEIPSQLFELGPAIVEVGGTT
PLPQAGNPRPRVFRIPSQHALINRYGLNSKGADNMALLLRQRVRDFAYSAGFGLGDAAEQ
RVLDGEAGVPPGSLTEGKLLAVQVAKNKTTPDGDIEAIKRDYVYCVDRLAKYADILVVNV
SSPNTPGLRDLQRVEPLTKILTGVVQAAKRTDRQTKPFVMVKVSPDENSEEQINGICDAV
TKAGVDGVIVGNTTNLALVAKYRAELDQRATPAGPAVNEESIPATEIVANPPRKVIFASG
GITNGAQALAAINAGADVAMLYTGLVYGGSGTITRMKEEMRAAIKSI
>F2QQN7
MFNLVRKSALNTLSKRLPLLPKKPQSLLKASLAGPLAIGVGGVLFGLYFFDARSAIHEYL
VCPAIRLTTSAEDGHKLGILCLKYGLSPRLYKDIDDEVLKVSVFGKELSNPVGIAAGLDK
DGEAMDGLYNTGFSYVEIGSITPEPQPGNPKPRFFRIPKDESVINRYGFNSSGHWNVLAR
LRKRFDSFVKDYQKSGQPPPNNAFRPGKLLGINLGKNKTGDEVEDYVKGIQRLGPYADVL
VINVSSPNTPGLRDLQAGSKLTSLLERVVSERDKVNSALDNKSKAPVLVKIAPDLTEEEI
KDIATSAKNARIDGIVVSNTTISRPTTYVSPNDPILQESGGLSGRPLKPLSLKALRYLRK
YTKDSNLVLVGCGGIASGKDAIDFAKAGATFVELYTAFAYRGPSLPYKIKQEITQELKKE
GKTWMQIVGEDDP
>F2SQJ3
MIIKQLRLGSVPMAGFRSSATCSFSRSHIIRSCSLPRTHLLHSSSRNASTAASESTANTV
INAPPRPRRKSRGIVWTTLMVLGLGCGYIYITDTRAGVHQWLVPPMLRWIYPDAEDAHHF
GVDMLKSLYRYGLHPRERGNPDGDGKLVTKVFGYTLCNPIGISGGLDKDAEIPSQLFELG
PAIVEVGGTTPLPQAGNPRPRVFRIPSQNALINRYGLNSKGADNMALLLRQRVRDFAYSA
GFGLGDAAEQRVLDGEAGVPPGSLTEGKLLAVQVAKNKTTPDGDIEAIKRDYVYCVDRLA
KYADILVVNVSSPNTPGLRDLQRVEPLTKILTGVVHAAKRTDRQTKPFVMVKVSPDENSE
EQINGICDAVTKAGVDGVIVGNTTNRRPEALPKGYNMSNAEQNTLLQTGGFSGPHLIEST
VALVAKYRAELDQRAIPAGPAVDEESIPATDIVASPPRKVIFASGGITNGAQALAAINAG
ADVAMLYTGLVYGGSGTITRMKEEMRAAIKCN
>F4KVF6
MTFYQNLLKPILFRIAPERAHYITVALLKLGLAIPGVGSALRKAYQLEDARLERHFLGLK
FKNPVGLAAGFDKDGKYYQAMATLGFGFVELGTVTPKPQDGNPQPRLFRLPEDEALINRM
GFNNAGVDELVEQLKKPRPQGLVIGGNIGKNKSTPNDKALLDYLYCFDRLFPFVDYFVVN
VSSPNTPDLRALQEKEPLTELLTALQQKNHEHRIPTPILLKIAPDLNEQQLDDILEIVQT
TGIAGVIATNTTIGREGLISAMADVEEIGAGGLSGHPLRERATEVIRYLHQKSEGSLFII
GVGGIASAQDAIEKLEAGASLVQVYSGLVYAGPGLVREICAGILAK
>F4NRB1
MLSMRAGVRALYCASRPLSAFANPIPFSGLGKSHTLCVQGRFQYRLMSTTQQTRQLDPID
PVGPILTVLGIAVGLVGGVLGYVYIGDTRASIYKWLVMPALHHLTDPEESHKLSIWLAKH
SLVPMERTNDDGVLGVEIWNKRLTNPLGLAAGYDKNAEAVDALFGFGFGMVEIGSVTPQP
QPGNPKPRMFRLLKDKAVINRYGFNSQGHQAIVERLHARIRKYLFTHHITAVETETLCQS
EAILSPHEWMNATSVSTKDAKDSKQPELNRSLYPNRLLGINLGKNKISNESSDQDYIDGI
ATFSKYADYMVINISSPNTPGLRSLQRRESIERLLMSAKRERDALPQNHQSPLVVKISPD
LNAEELKDIADVVMHVGMDGVIISNTTISRSMSLRSDSNLKEQTGGLSGVPILPLSLHAV
SEFYKFTQGRIPIIGCGGIQTGEDAINFAKAGATVIQVYTALGYQGPGLVHDIKREATEI
LKREGKTWSQMIGSNHNK
>F4RGT3
MRRSIHINSFRPPSNLRHGFNPAIRPFFTRPSPPTPITTRLMNFSKITGLLIALLGSSVY
LSDTRAGLHSWIGVPLIKALASQDPEESHKLAIRLLKFIGAHHLIQDRGVDGDQLAVELW
GNKFSNPIGIAAGFDKNADAIDGLFDIGFGYVEVGSVTPEPQAGNPKPRMFRLPSTNSVI
NRYGFNSEGHLTVLTKLRSRLLEYLEQHRYLAPTVLLNNYAQAQPIRSLTTPLSAETLTS
VYPLPQILETEVVPLDDRLCALVDDLDLPRSLRDGKVLGVNLGKNKWSAPDSIEDFTIGI
QRFGPLADVLVVNVSSPNTPGLRSLQSKSIFQQLLFEIVKSRDGLASTKEGKKVRPALLV
KVAPDLSYQELVDVGEAAREAGIDGIIVSNTTIARPPQAGSDLSVNEVGGLSGPPLKPLA
IRALSTIYTTTEGKVPLIGCGGISNGQDAIDFAKAGASLVQLYTSLTYEGIGLPRKIKDE
VKELLNGKHWNEIIGVDAKQEDVIERGVEDAKERLSFIEQRLKAYVERSQKPTEKTQETS
VSKARFAVPRSTSGSSGTVTGITSQNSSSSPSSNSLTTSTETKIPLKSSTSSLSTSTIPL
STIPPQKIEDSEKQKEEKSVGILADWKMKREKEIKNGDCKRVV
>F6EVF0
MSYMPYKLVRPLFFALDAERAHHLSVKLLRLMPTPPALEPDSMLAQTVAGIAFPNPVGLA
AGYDKEGLVAHKMHGLGFGFAELGTLTPLPQAGNPLPRLFRLVEDRAVINRMGFNNGGQA
AAAERIAKRRRPAGNGQGPVIGINIGANKDAADRIADYATGVTCMAPLADYLTVNISSPN
TPGLRALQDRAALDQLLGAVMAARGANRTPIFLKVAPDLEPADVDDIAAACIDHRIDALI
VSNTTISRPALRSALAGEAGGLSGAPLHDPALQRLRDFRKALGTRLPLIGVGGIADAEQA
YARIRAGASLIQFYSALVYEGPYLAKRINAGLKRLMARDGVKNISEIVGIDA
>F7W221
MAAESLLRAVLRRKVEFLRHVRQRNNRAQQYSTKPPNTTGEQIPTPGNVPTLPFWQRLGP
LTRAAFAYARAQRKRPYTTQVATSLVIYFFSDISAQRMGGRDYDPKRTVRSLIIGSISSI
PSFKWTLWLSNNFNYSSRILSLGTKVVVNQICFTPIFNSYFFGMQAFLAGESWNNIVERI
RVTVPVSFVNSCKLWPAVTAFSFTFIPMEYRSLFAGVVAVGWQTYLSFLNRKAEDGRSIE
QPAKAVEVPVVADPHNSAPYLRTRPVLSAALRPLAPKPRLQSFPRRPNSTTTTATTTTNT
TTATATPTEPTKAAVASPSIVPRRLKLSAYAAALATVLGVGYYYATDTRASVHQYLVPRL
LRTIYPDAEEAHHVGTAALKGLYEVGLHIRERVPEYPNGPLSVNVFGKQLLNPIGISAGL
DKDAEIPDPLFALGAGVVEVGGCTPFPQEGNPKPRVFRIPTVDGLINRYGLNSRGADAMA
TRLRERLRKFARSVGLSENQVLNEEGTDDIPPGSLHPGRLLCVQIAKNKKTDEKDVNSVI
RDYVYCVDKLAPYADVLVVNVSSPNTPGLRDLQATEPLTKLLSAVVDAAQATKRKNKPRV
MVKVSPDEDDNTQMEGVVEAVWNSGVDGVIVGNTTKRRTGIIPQGVKLIGDEPEVLHEEG
GFSGPALFDRTVSLVGRYRKMLDGYALKNEADKSAAQKVLFATGGITNGEQALKVLNAGA
SVAMVYTGMVYGGSGTITRIKTEMKEKLAVESA
>F9XCC4
MKATAKSAARETEAAAKDAAESVEGAAKTLQREATADAEAAKDAAKTAARETESAAKNAA
RETESAATDAAETAKTAAQATKDAAVDTARSAADKAETAAKVATYGATSAGSKIIAWIYG
TGVVLLLSFGFLYVTDTRASIHQYVVVPFLRYVHADPEEAHHAGIRYIKALYDFGLAPRE
RGDMDKKLGDLQIEVFGHVLDNPIGTSAGIDKNAEVPDALFSLGPAIVEVGGVTPLPQEG
NPKPRVFRIPSQNALINRYGLNSEGAEHVAMQLRERVRMFAYHNGLGLGKEAEDMVLNGE
AQVPPGSLVPGKMLLVQMAKNKITPDGDIEAIARDYTFCVEHLAKYADVLVVNVSSPNTP
GLRDLQAVGPLTRILGAVVDSANACERKTKPKVMVKVSPDEDSEEQIEGICAAVWASGVD
GVIVGNTTKKRPDTIPKGYELPEEEVRLLTEVGGYSGPQMFERTLSLVGRYRSKLDQGPQ
DEAEDAGEEGSTRDVAESALKMVTHTGGTPDERSEELSASGSSTPAGKKTKATKKEDLQP
KVIFATGGITNGEQCLQILNAGASVCQVYTAMMYGGVGTVTRMKGEMRREMRAQGEKKN
>G0L6J9
MYKSILQPLLFLLDAEKAHHLTFSLVRFLCKIGFSSLFEAIYKIEDPRLEKEVFGIRFKN
PVGLAAGFDKDAKLYNELSNFGFGFVEIGTLTPKPQEGNPKKRLFRLKPDQAIVNRMGFN
NMGVADAVGRLKKKHKVLIGGNIGKNKLTPNENAVSDYLICFDALFDHVDYFVVNVSSPN
TPGLRELQDKAPLTALLLELKSENTKLARQKQAKERPILLKIAPDLTDDQLLDIIAIVGD
TKIDGVIATNTTIGREHLKSDASLVSETGGLSGKPLTKRSTEVIRFLAERSNKAFPIIGV
GGIHSEEDALEKLEAGADLVQLYTGFIYEGPALIKRINKAILKKQRQ
>G0RBM7
MSAALLRSRLAASAPGLRPAARRTTTTTTTTTTCPQKAAAPRRFNSSSTGGSSSGAGLKL
AAYSGALAATLFASYYYVTDTRAFVHRYVVPPLLRTFVPDAEDAHHLGVTALRVLYELGL
HPRERDAAANSPSLSTSVFEHQLANPIGISAGLDKDAEIPDALFALGAGVVEVGGCTPMP
QEGNPKPRVFRVPILDGMVNRYGLNSKGADEMAIRLRDRLRRFALSIGVSEEDIISGEAG
VPVGSLKPGRILAVQIAKNKETSERDQQAIAADYVYCTRRLARYADVLVVNVSSPNTPGL
RDLQATEPLTRLLAAVVDEAGRTDRKVRPRVMVKVSPDEDEDAQIEGIVQAVQRSGVDGI
IVGNTTKRRSGLNPKGAQLSIREQRALMEVGGFSGPAMFGRTLDLVGRYRKMLDSQPGAS
KGEQKVLFATGGITNGEQALKVLNAGASVAMVYTGMVYGGVGTITRMKKEMLEAL
>G0S7X5
MASSSLRARHAFSVAVRPFLCQPSVFSHAGLRPASTESSPTTPSSGPGSASVARKLSYFL
GAATGALAVGGIYYYVTDTRASIHRWLVPPLLRVIFPDAEDAHHAGTAALKFLYSLNLHP
RERPTPETSENPNPLAVKVFGHELSNPIGISAGLDKDAEIPDALFALGAGVVEVGGCTPL
PQEGNPRPRVFRVPAVDGLVNRYGLNSRGADAMAARLRERLRKFAMGLGLTERDMLDHEP
LGDVPIGSLQRGRLLCVQIAKNKKTDEKDVDAVIRDYVHCVKRLAPYADVLVVNVSSPNT
PGLRDLQAAEPLARLLHAVVEEAKRTDRKTKPRVMVKVSPDEDHDTQIEGVVQAVWMSGV
DGVIVGNTTKRRAGLIPPGIKLTSKEQRALQEEGGFSGPAMFERTLDLVGRYRKMLDSYT
LKSAELDDSFPHQKVIFATGGITNGEQALKVLNAGASVAMVYTGLVYGGSGTITRMKNEM
RAELAKKAAAKAIAEKTDA
>G1X9F0
MSPSHFRPLLRPRTFTGANGAFSAFKQPSSFHAFRRTYTTKRTPLSTTKTVVKSTIAITT
LALFGYYSTDSRAAIHRYLVVPALRVIAPDAEDAHAFGLKALRVLWDFGLHPRDRLGIRE
EDEKEPFLETYVWNKRIINPIYISAGLDKNAEAVDALFALGPSIIEVGCVTPEPQTGNPR
PRVFRLVADKALINRYGFNSLGSDYVARKLRERVLRYAADNGMTEQDVLDNLPASLYPGK
LLAVQIGKNKSVSEDDIEGVKEAYISGVKSLGLYADVLVVNVSSPNTPGLRKLQSGNTLT
ELLSAVVAEAKKLEKKEKPRVIVKISPDESSKQQIEDITSAIKRSGVDGVVVANTTLRRP
DTLVSPPHLVHEAGGLSGPELFDTMRDLVREYRRRLPRDKEIWASGGVSTGQDALDVLKE
GAGVVGVYTAMIYGGVGTIGRMKEEIRDIVRTTIAKKTGDK
>G2I5Z3
MNIMSRLILPLMRRLDPEVAHRIALDALHLGLGGVVRPGNDDPALSVRAMGLRFPNPIGM
AAGFDKNAQVVRPLARSGFGFVEAGTVTPRPQPGNPQPRLFRLTEDRAIINRMGFNNHGI
DRFAVRMARLHRVLSPRRAAMGSRVPVGANLGINKTGADPERDYPMLVGRVKHYADYIVI
NLSSPNTPGLRDLLEASRLKGILDAINAAHPERPPLLVKLSPDIAHDDVPAVVEAAIAGG
VQGLIVSNTTISRPAGLLSPDAGEAGGLSGRPLRALAQDMLARVAKVANGRVALVACGGI
ETGADIVDRVRAGADLVQVYTAYVYEGPAILARLKAETRRALSAQGFETLADAKGTAL
>G2QLE3
MAVCFTCRTALRRQIEGLRKLRQRRLHSTNKDSARTSRVERPQEQIPTPNNVPTLNFWQR
LGPLTRAAQAYARAQRKRPYVTQVCTSLFIYLCSDISAQSMGGRDYDPTRTLRALLIGSI
SSIPSYHWFVWLSESFNYRSRLLSLATKVVVNQVCFTPVFNTYFFGMQALLSGATLAETW
ERITKTVPVSCLNSCKLWPAVTAFSFAFLPLEYRPVFGGVIAVGWQTYLSYLNRLAEGSI
AARGEALEEPEMAKPLSAGLARLSSPKMAGPYLGARRSLAAALRPFSRSGSQLRFNNNNH
VPRRPASTSSSSSASRAPSTARNVLVAGLLATVGGVAYYYATDTRASIHQWLVPRLLRVI
FPDAEDAHHAGTAALKTLYSLGLHPRERPSALEDGTDGAGAGGGNPLAVTVFGTTLANPI
GISAGLDKDAEIPDPLFALGAGVVEVGGCTPLPQEGNPRPRVFRIPAVDGLVNRYGLNSR
GADAMAARLRERLRTLARTLSGGGGGGGLTEQEVLDGALGEDVPVGSLRPGRLLCVQIAK
NKKTDERDLDAVIRDHVYCVQRLAPYADVLVVNVSSPNTPGLRDLQAAEPLARLLGAVVD
EAKKTPRKVKPRVMVKVSPDEDDDTQMEGVVRAVWTSGVDGVIVGNTTKRRTGLVKEGVR
LTAKEQKALLEEGGFSGPAMFERTLSLVGRYRKMLDRYSLGTPGVDDAFPPQKVIFATGG
ITTGEQALKVLNAGASVAMVYTGLVYGGSGTITRIKKEMKEKLAIKES
>G2QYT0
MAGTYLRAQRSLAPALRPFSRAQPRLNKPVPRRAASTTSTSSSFSSRAASTARNILVTTA
LAAAAGLTYYYVTDTRASFHRWLVPPLLRIIFPDAEDAHHAGTAALKTLYSLGLHPRERP
SALNSDPAPNSKKNSSSSSSSPAANPLAVTVFGVPLANPIGISAGLDKDAEIPDPLFALG
AGVVEVGGCTPLPQAGNPRPRVFRIPAVDGLVNRYGLNSRGADAMAARLRERLRRFARTL
GLTEREMLDGEAGDALPTGSLQPGRLLCVQIAKNKATNERDMQAVIRDHVYCVQRLAPYA
DVLVVNVSSPNTPGLRDLQAAEPLARLLGAVVDEAKRTHRKVKPRVMVKVSPDEDDDTQI
EGVVQAVWMSGVDGVIVGNTTKRRTGLVPQGVKLTGKEQRALAEEGGFSGPAMFDRTLSL
VARYRKMLDSYSLKAAGVDGAFPPQKVIFATGGITNGEQALKVLNAGASVAMVYTGLVYG
GSGTITRIKKEMQEKLAVTAA
>G2XCQ3
MASVCLRSSRARPALRSATTPAIRPRLPNHFARRNASTSSGSNAGSNAKIFIYSGALAGS
LYISYLYATDTRASLHRWLVPPMMRLLFPDAEDAHHAGTSALQTLYALGLHPRERDTALA
TDPALSVEVFGTQLANPIGISAGLDKHAEIPDALFALGPGLVEVGGCTPFPQDGNPKPRV
FRVPILDGMINRYGLNSHGADAMARRLRERLRTRARDLGVTERDLLDGVTGLPPGSLEEG
RLLAVQIAKNKATDERDVNAVAADYVFCVRALAPYADIIVVNVSSPNTPGLRDLQAVEPL
TRVLSAVVDEASRTDRRVKPKVMVKVSPDEEEDTQMEGIVQAVCESGVDGVIVGNTTKRR
TGIVPEGVVLSAREQRNLLEDGGYSGPAMYGRTLSLVKRYRQLLDARTLSAEAEAAAVTG
VLGAKGAGSQQKVIFATGGVTNGKQALEMLNAGASVAMVYTGLTYGGSGTITRIKKELKD
SL
>G3ATN2
MSIYCLYLQSSIIPGPILFIGGIGVVVAGGYYMLDARSAFHEYVLCPLIRTFTDGEQGHK
LGIFFMKYGLSPRLLDEGINDQSDVLGVEVFGTKLRNPIGLAAGLDKDGEAIESLFNCGF
SYVEIGSITPEPQPGNPKPRFFRLPRDDAVINRYGFNSSGHFNVLATLKLRFNKLFNANA
PSNAFKDGKLLGINLGKNKFGDEISDYTKGVERLGPYADVLVINVSSPNTPGLRDLQSEE
KLTNLLTTVVKQRDTLGTNLLGKKPPVLVKVAPDLTEPEIESIANSAKEARVDGIIISNT
TIQRPVEKLLTTDSQLINQTGGLSGKPLKPIALQALRTLRKYTKDSNLVLVGCGGISSGK
DALEFGKAGATFIELYTAFAYKGPGLVAKIRDELAAELRKEGKTWEQIIGEENK
>G3BCW5
MSFFKSAKRPLAASVLPRGVMWVGLGACAYALATSRDARAGIHEYIYCPIIRLATDAEQG
HKLGITLMKYGLTPKLLDDATYTPDELKVSVFGKKLNSPIGLAAGLDKDGEAIESLFDSG
FSYVEIGSITPEPQPGNPTPRFFRLPKDDAVINRYGFNSSGHFNVLANLKLRLAACSDDN
STNFALRDGKLLGINLGKNKFGDEVEDYVKGVQRLGPYADVLVVNVSSPNTPGLRDLQSE
SKLTNLLTTVVKERDLVKNPYGKPPVLVKIAPDLTEPEIESIASSAKQSGIDGVIVSNTT
IQRPANLRSSPDLISQTGGLSGAPVKPFALQALRTLRKHTKDSNLVLIGCGGISSGKDAL
EFGKAGATFVQFYTAFAYKGPGLPGKIRDELLAELSKEGKTWEQIIGTE
>G3BCW6
MWVGLGACAYALATSRDARAGIHEYIYCPIIRLATDAEQGHKLGITLMKYGLTPKLLDDA
TYTPDELKVSVFGKKLNSPIGLAAGLDKDGEAIESLFDSGFSYVEIGSITPEPQPGNPTP
RFFRLPKDDAVINRYGFNSSGHFNVLANLKLRLAACSDDNSTNFALRDGKLLGINLGKNK
FGDEVEDYVKGVQRLGPYADVLVVNVSSPNTPGLRDLQSESKLTNLLTTVVKERDLVKNP
YGKPPVLVKIAPDLTEPEIESIASSAKQSGIDGVIVSNTTIQRPANLRSSPDLISQTGGL
SGAPVKPFALQALRTLRKHTKDSNLVLIGCGGISSGKDALEFGKAGATFVQFYTAFAYKG
PGLPGKIRDELLAELSKEGKTWEQIIGTE
>G3JQ46
MSAMPTLGQSVCRRLPSRPRATPPRLRTSTPASTPRFASTSSGGFVGLGRAKTALYATTL
AATGYVGYLYVTDTRASLLHQHIIPPLLRTLFSDAEDAHHIGSRILQFLYEANLHPRERP
PRHAAPSKLATEVFGATIDNPVGISAGLDKDGAMTDILFALGAGIVEIGGITPRPQAGNE
RPRCFRVAGLDGLVNRYGLNSQGADAVAQRLRTRVRRFAKQIGATEEQVLNGEAQVPPGS
LAEGRLLAVQIAKNKETDEKDQAAVAADYVYCVEQLARYADIVVVNVSSPNTPGLRDLQA
TEPLTRLLTAVVEAARATDRATSPKVMVKVSPDEDDDAQMAGVVEAVHRSGVDGVIVGNT
TKRRAGLVPVGTRLSGKDQRALAETGGYSGPAMFSRTLDLVGRYRRMMDAYALEGQATAD
RGDARKTLFATGGVTNGEQALQVLNAGASVAMVYTHMVYGGAGTVTRIKGEMEKQL
>G4NFI3
MASHSRILRLSRSTPSFHNAGRLRFQPPRRHASTVPPSSETPVQSSVLSPGARVFLYSAA
TAVTAYATYLYATDTRANLLHRYIVPPLLRTLVPDAEDAHHFGTAAMKAMFNMGLHIRDR
TVASDEPILGVTVFGRRLANPVGISAGLDKDAQIPDALFAVGPAVVEVGGITPHPQKGNP
QPRVFRVPTLEGMVNRYGLNSAGADAVARTLRARLRSFARENGLTEADVLEGRAGVPVGS
LAPGRLLCVQVAKAKETDEADIQAVARDYTRCVERLAPYADVLVVNVSSPNTPGLRDLQR
SGPLASILSAVVGEAKAAAARCGRAADPPRVMVKVSPDEDSDAQVEGVVEAVWGSGVDGV
IVGNTTKRRDVIPPRIVLSGKEVENLHETGGFSGPALFDRTMSLVAKYRKALDGHSFSSG
AGRPAAAAVEAGANMEEVSAQAGAAAVVVPPPTKKERDEQKVIFATGGITNGEQALAVLN
AGASVAMVYTGMVYGGAGTVTRIKGEMKKQLTQS
>G4TDF3
MSLACRSSSLRTLTRVQVRRHASTYAQSESSFARNVKAVAYSTTFAVGLTLFAVYYADSR
SAIHRYVVPPLSRVLLDAEKAHKAALGVLKSGLGPSDQIPDDELLRVELWDKVLSNPVGL
AAGFDKDGEAVNGLFDLGFAWVEIGSITPKPQPGNPQPRVFHLPEDQAVINRYGFPSKGA
TLVLSRLQARYATRNAAENHPNGSLLDNKILSINLGKNKSSAPDSLSDFLLGVQTFGPLA
DVLVVNVSSPNTPGLRGLQSRGMLIELLDAVKRERDSLHMDRALPKLLVKIAPDLSEEEL
TDVAEAVRETGIDGVIVSNTTIQRPEGVKSANKKEAGGLSGVPLKPLTLRALKTLRPLLP
ASIPIVGCGGIATGADALEYARAGATTVQLYTSFAYGGAGTPRRIKDEIVDELRRSNQSW
MDAVREGQKAAWKEPQEAHGLVTIVAPEVTSAIKEGSGAFTAMGEQLINILKTDSHSVED
KVQQPESVVQ
>G5EB61
MATNSFRKLTFSGASRLGGCRRLPLTCRQLRFASDSGAAAATTKATAESAAESASINVKE
APKKAGRGLRRTVLGTSLALTLLVGYVYGTDTRASVHRYGVVPLIRALYPDAEDAHHIGV
DTLKMLYKYGLHPRERGDPDGDGALATEVFGYTLSNPIGISGGLDKHAEIPDPLFAIGPA
IVEVGGTTPLPQDGNPRPRVFRLPSQRAMINRYGLNSKGADHMAAILEQRVRDFAYANGF
GAYDAAKQRVLDGEAGVPPGSLQPGKLLAVQVAKNKATPDGDIEAIKRDYVYCVDRVAKY
ADILVVNVSSPNTPGLRDLQATAPLTAILSAVVGAAKSVNRKTKPYVMVKVSPDEDSDEQ
VSGICDAVRASGVDGVIVGNTTNRRPDPIPQGYTLPAKEQATLKETGGYSGPQLFDRTVA
LVARYRSMLDAESETAGSAKDSAATIAQTEPGSENVPPVEAPSGLPRKVIFASGGITNGK
QAHAVLDTGASVAMMYTGVVYGGVGTVTRVKQELRTAKKE
>G7X5L9
MATNAVALAWRSAGRRAPALHSLRATQRPSILHRETLLRQVRYSSDAASQTKEAAKETTA
QVTETVKEAPKKTGRKLKRTVWGTSLALTLLAGYVYGTDTRASVHRYGVVPLVRLLFPDA
EDAHHFGVDILKTLYKYGLNPRERGDPDSDGALLTEVFGYTLSNPIGISGGLDKHADIPD
PLFELGPAIVEVGGTTPLPQEGNPRPRVFRLPSQNAMINRYGLNSKGADHMAAVLEQRVR
DYAYAHGFGEHELAEQRVLNGEAGVPPGSLREGKLLAVQVAKNKLTPDNDIEAIKRDYVY
CVDRLAKYADILVVNVSSPNTPGLRDLQATAPLTAILKAVVGAAKSIDRKTKPFVMVKVS
PDEDADEQVSGICDAVWGSGVDGVIVGNTTNRRPEPLPKGFTLPPKEQDVLKETGGFSGP
QLFDRTVKLVAKYKSLLDASAPAAAAVPKAIEAAEPDVENVPPTVSEAVEGLPARKVIFA
SGGVTNGAQARKVLDAGASVAMMYTAITYGGLGTVTRVKEEMKEKK
>G8BYI8
MFSRTFFKSNTSHVLRSSMLPVKGVKLGLGLAAGCFGYYYVMNSRSAIHEYVICPLIRFV
TPDAENGHKLGIWCLKYGLAPKLFFDKDPELLHVNVFGKTLTNPVGCAAGLDKDAEAIDG
ILSGGFGYMEVGTVTPLSQPGNPRPRFFRLPKDEAVINRYGFNSAGHEVMFDNLMQRISK
FVNSYSSKDKQASNLSLNENKLLGINLGKNKTGDEVQDYLKGVERFQSLADVLVINVSSP
NTPGLRDLQNEKKLTNLLTQIVKKRDSLIDQGNALGAKEHKPPILVKIAPDLAEPALQSI
VEAAKTSKIDGIIVSNTTIERPETLKTTDNQLINQPGGLSGKPLKIYSLNALRNVAKYTK
DSNLVLVGCGGISSGKDAIEFAKAGATFVQVYTAYAYKGPGLIANIKDEITEELQKEGKT
WTEIIGSDLK
>G8JWU1
MFSRRFSKRMVFPFRIPKYFVSNMEVPLQASVTSGASKFLLYGSSIACGTIIGFYFMNSR
SAIHEYVLCPLLRLVTPDGENGHRMGIWFLKWGLAPRLLFDKDDKVLAVDVFGTRMTNPI
GCAAGLDKDAEAIDGISHSGFGYVEVGTVTPLSQPGNPKPRFFRLPQDEAVINRYGFNSS
GHNVVFGNITERVNRFIKSYFRDQEVDTLALYKNKLLGINLGKNKDGDEVKDFVKGVEKF
QALADVLVINVSSPNTPGLRDLQHEGKLVELLSQVVAKRDSLIDQGNALGAKTHKPPVLV
KIAPDLTEPELQSVAEAAKKSKVDGIIVSNTTIQRPDTLYTKEETINNQAGGLSGKPLKP
FSLQALRTISKYTKDSGLILVGCGGISSGQDAIEFAKAGATFVQLYTSYAYRGPGVVARI
KDEVTEQLKMEGKTWMQIIGEDNI
>G9N5E7
MSASLLRSRLAATGLKSVPRSTCPSQNPLKTSVPRRYNSSSAGSSSSGFKVAAYSSALAA
ALYVSYYYATDTRAFVHRYVVPPLLRTVVPDAEDAHHLGVSALKLLYEVGLNPRERDATV
DSPSLSASVFEHQLANPIGISAGLDKDGEIPDALFALGAGVVEVGGCTPLPQEGNPKPRV
FRVPILDGMVNRYGLNSKGADDMAIRLRDRLRRFARSIGVTEEEIISGEAGVPVGSLKPG
RILAVQIAKNKETNEKDEQAIAADYVYCTRRLARYADVLVVNVSSPNTPGLRDLQATEPL
TRLLAAVVDEASQTDRKVRPKVMVKVSPDEDEDSQMEGIVQAVQKSGVDGIIVGNTTKRR
TGLNPKGAKLSIREQKALMETGGYSGPAMFDRTLDLVGRYRKLLDSQPVGKGEQKVLFAT
GGITNGEQALKVLNAGASVAMVYTGLVYGGVGTITRMKKEMHEAL
>I1RZ52
MSAALLRSRAAVSGTRIASSARPALPKSNLVQRRSASSSSSAGDGAGLRLALYGSAAAAV
LYGSYLYTTDTRAFFYRWVVPPLLRWAYPDAEDAHHAGTTALKVLHELNLNPRERDTTLN
SSDLAVNVFGTEVQNPIAISAGLDKDGEVADALFDLGAGIVEIGGCTPLPQAGNPKPRVF
RVRSLDGMVNRYGLNSRGADDMAIRLRDRLRRFARSLGLTERDVLDGNAKVPPGSLREGR
LLAVQIAKNKETDERDEKAIAEDYVYCVRRLARFADVLVVNVSSPNTPGLRDLQATEPLT
RLLSAVVDEAAKTDRKQKPKVMVKVSPDEDEDTQMEGIVEAVHRSGVDGVIVGNTTKRRD
GVIPPGIKLTAQERQNLMETGGYSGPAMYSRTLDLVGRYRKMLDKHSFKASLGAKGGAQK
VIFATGGITNGEQARQILNAGASVAMVYTGLTYGGPGTITRIKQELKGGVKN
>I2H5T2
MFQTKLFASPLRVYSKTTLLNSSKRSFTKAANTSKPLKSGFFGSTPKIFLWSLGLGLGLW
YTTNSRSAIHEFVICPLIRLVTPDAENGHKLGIWFLKSGLSPKLFFDKDPESLRVNVFGT
TLTNPIGCAAGFDKNGEAIDGVLPIGFGFMEVGTVTPLPQPGNPKPRFFRLPQDDAVINR
YGFNSNGHENMYQNLSRRVNNFLNSYFCDKKKTSKLSLYKDKLLAINLGKNKNGDEVQDY
LKGIEKFQSLADVLVINVSSPNTPGLRDLQQEEKLTNLLSQIVAKRNDLISTGNALGAIS
HNPPILVKIAPDLSVNELKSIVESAKTSNIDGIIISNTTIQRPKTLTTEDEILINENGGL
SGKPLKPLSLAALRTVSKYSKDSKLVLVGCGGISSGKDAIEFAKAGASFVELYTSFAYRG
PGLIARIKDEIKEELEKEGKTWMEIIGQDNK
>I3TQX8
MSDAWGRLAPLVYRLDPERAHGLSLFGLTSGLARLVVPPHPARPVPALGRRLWGLDFAHP
LGLAAGYDKNAVAVDALFGYGFAFIEIGGVTPRPQPGNDRPRLFRLTEDRAVINRMGFNN
DGLDVVAGRLAARAPHRRATGPVFANLGKNKTSEDALADYTAGLAKLGPLVDAVVVNVSS
PNTPGLRDLQGRAHLSGLLGGLKAARDQGIAGKARPPILVKIAPDLDEAGLADTVDAARD
AGIDGMVVANTTIARPDTLQSPHRGQTGGLSGRPLKARALALTREVFRALDGTMPIIGVG
GIETADDAWDRLAAGADLLQLYSALVYEGPGLVGRIVEGLNRRIAAEGVRDVGEIVGRAA
>I4YJ59
MLGALSRNKKFIKPLFYVSLGGVAFYAQDSRASIHNWLTTPLLHQLDAEDSHKLAIKLLS
LGIHPKDYGNDWEGLKTTVWGKHFDNPVGLAAGFDKHAEAIDGLFDLGFGFVEVGSVTPE
PQSGNDKPRMFRLEDDEAVINRYGFNSVGHLTVLARLRQRLRKFITSNADTETTNTLLQS
GLFSANEATTHFGLPSSLRNGRILSLNLGKNKTTGADDVSDYVKGVKTLGPFADMLVINV
SSPNTPGLRGMQRRSVLENLLSSVVDERQKLSNKLPILVKVAPDLGSDELEDVGLAAKNV
GIDGVVVSNTTIDRPSSLTSENKTQVGGLSGKPLLEKSVKALKELYISTDGQVPLVGCGG
ISSGKDALKFAGAGASLVQLYTALGYQGVGLPRRIKDEIADELKNNGIASWQAFVGTDAL
ADLTQRRWEKGYSAAIDTLTKEVEGLIERAKKLADVDTNSAQGIIQKGTSTAQEIQKRLV
>I6XYS9
MTSLFTRAELAAYQKLLRPILFRWAGGDPEAIHEAMISWLGHVPATRSAQVANPVTVAGI
EFPNRVGVAAGLDKDGVAAAAWARFGFGHAELGTVTGQAQPGNPRPRMFRARASRGVINR
MGFNNRGADALADRLLKLGVQRGNRRLGIPLGVSIGKTKAIALVDAASDYLASLDALRDH
ADYFAVNVSSPNTPGLRSLQAAKELEQLLGCIVESASQGTDPIPVFVKLAPDLEPGQLTE
TVAVIRDCGAAGIIATNTTLSREGLAADDRHLAGEEGGLSGAPLTTRALAFVERVVSVTD
LPVIGVGGIMSPRDGMRMFEAGAVLLQIYTGFIYAGPALVRGLNDLLRCA
>J3K4G5
MFSRPMRLNCRSVPRALSSKFSRPHYPSYSARFNSSDAASTAKKEAESAAVGAATATTAT
SAAKKVAPRKRRLRRIMWMTAAVLGMGCGYVYLTDTRASAHRYLVPPLIRWMFPDAEDAH
HVGVDMLKNLYRFGLHPRERGNPDGDGKLVTEVFGYSLCNPIGISGGLDKDAEIPCPLFN
LGPAIVEVGGCTPLPQEGNPKVRVFRIPSQNALINRYGLNSKGADHMASVLDKRVREFAY
ANGYGSSEAGEQRVLDGEAGVPPGSLTEGKLLAVQIAKNKTTPDNDIEAIKRDYVYCVDR
LAKYADILVVNVSSPNTPGLRDLQRVEPLTKLLQGVVEAAHKTNRRTKPYVMVKVSPDED
SEEQVNGICDAVWASGVDGVIVGNTTNRRPDPLPKGYQLSVQEQTTLQETGGFSGPHLFD
RTVALVSRYRNILDRHPARGGQPGTTSDGTVADEGAPIDIASPPARADLQPAKVLFASGG
ITNGKQAQAVLDAGASVAMLYTGLVYGGSGTITRMKQEMREIKEKKSE
>J3P6F4
MASLARFARLLPRSTPLCAGRARLPLQRSPNAALRSRGTQRHASTGPTASAGSASSTPPP
PPPPPLQARTGAGTALTTVAILSVAAGVYLVATDTRASAVHRHLVPALLRAFVPDAEDAH
HLGTAALKTLHELGLHPRERSGVDADGSLSVSVFGRTLANPIGISAGLDKNAEIPDALFA
VGPAVVEVGGVTPRPQPGNPRPRVFRVPSIQGMVNRYGLNSAGADAVARTLRTRLRRAAR
GLGLAEADVLAGESASGVPVGSLLPGRLLCVQVAKAKETDEKDVAAVTRDYTDCVRRLAP
YADVVVVNVSSPNTPGLRDLQAAGPLSSILSAVVAEARSAAAACGRPSTGPDRPRVMVKV
SPDEDSPEQVNGVVGAVWSSGVDGVIVGNTTKRRDVVPVGVPLTSREVEALAETGGYSGP
ALFDRTVALVGKYRDALDRYPAGRKKEEVAAQAGAASLVPPPAVLTRPRTGEHEAEPKVI
FATGGITTGSQALQVLNAGASVAMVYTGMVYGGPGIVTRMKEEMKGLLKDS
>J4GNX3
MSAVRLISNHTLKLQPQRSSSQLFRRHASSSVAEGSFTARRGLYASLLLLSTGALAAYYF
DSRAAIHRYVLTPVIRHILDAENGHKLAVRVLASGFAPRDTQSDDERLKVQLWEDELSNP
IGLAAGFDKHGEAVDGLFNLGFSWVEIGSVTPKPQPGNARPRMFHLMDDTAVINRYGFPS
DGHATVLARLRARFPIFYQEGSEPHASLRSNALLAVNLGKNKTSPVESADDFVSGIRAFG
SYADVLVVNISSPNTPGLRALQSHALLEDLLGRVTHALDEIATSESNKSRRPKLVLKIAP
DLDEAQVDDIAKAILQKSVDGVIVSNTTVRRPSTLTDANKAEAGGLSGPPLKPYSLATLR
MLRARLPAAVPIIGCGGISSGADALEYAKAGATAVQIYTSFGYDGVGTCRRIKDELAEAL
SREGATWMETVQRASAELSLKPEDRSAHTSIAQLTKEAEELMRLVDELGERVGGADPSKD
NSATESTGVLPVVSNGTERSDFVLFSMANARQWVILDRSDNAASPCIFATLAYEAIDQGA
QVASSNSKGRTISGTLMYRRGQLLERIPRHAEASEKLYLDYKIKPTGDKDKKLIWAIA
>J4WH32
MSAMPTLRQSVCRRLPTRPRATQPRLTTCTPTTTVRFASSSSGGSVGLGRTKVALYATAL
AATGYVGYLYVTDTRASLLHHHVIPPLLRTLFPDAEDAHHIGSKILQFLYEANLHPRERQ
PRHAAPSKLTTEVFGTTIDNPVGISAGLDKDGELTDVLFALGAGVVEIGGITPMAQAGNE
RPRCFRVAGLDGLVNRYGLNSQGADAVAQRLRKRVRRFARQVGATEEQVLNGEAGVLPGS
LATGRLLAVQIAKNKETDEKDQAAVAADYVYCVNRLARYADIVVVNVSSPNTPGLRDLQA
TEPLTRLLTAVVEAAHKTERKTRPKVMVKVSPDEDDDAQMAGVVEAVHRSGVDGVIVGNT
TKRRAGIVPEGVRLSAKDQRALGETGGYSGPAMFSRTLDLVGRYRTMMDAYAREGHATTT
TTDKGDARKTLFATGGVTNGEQALRVLNAGASVAMVYTNMVYGGAGTITRIKGEMEKQVE
DIKSKA
>K1WUZ6
MAPSSLRLLRFSRVPTRRLLGSQSRRPVVVSRTLQHSRPASTAAADASPLFVTRLKTLLY
GASLSLSAIFGYLYITDTRASVHQWLVVPALRWLYPDAEDAHHAGTKALKTAYSLNLHPR
ERATGREETSLSVMVFGQRLQNPIGTSAGIDKLAEIPDALFALGPAIVEVGGTTPLPQDG
NPRPRVFRLPSRNSMINRYGLNSKGADDMAKTLRERVRAFAFRNGYGIGDDAEEFVLNGG
SGVPPGSLTEGKMLLVQVAKNKDTKDDDIEAVKSDYVYCVERLAPYADILVVNVSSPNTP
GLRTLQRVEPLTRILEGVVGAAKATKRKTAPKVMVKVSPDEDHDEQIEGIVEAIWKSGVD
GVIVGNTTNRRDNILPQDLPLTSKEKEILSEKGGLSGPHMFDRTLSLVKRYRQLLDQGPP
PPPEPKKENKTTKPVGPNIAEKMDPTKGTVTEAVSAAVRGAKDRTGDHSREQKVIFATGG
ITNGKQALEILNAGANVAQVYTALVYGGSGTITRIKKEMKEEIANK
>K5UL29
MALPGFRLARGLRLVQPLRSATFRAPARSASTSTVRPANPVRTSLYATVLLVSTGLFAVY
YFDSRSAIHRYVSTPLLRQLFDAETGHKIAVKVLRSGLAPKDTQQDDEALKFELWGRQLS
NPVGLAAGFDKNGEAVDGLFNLGFSWVEIGSVTPKPQPGNPQPRVFHLPADLALINRYGF
PSDGHTMVLNRLQDRLPLFHEYDGDVPASLRHGALLAVNLGKNKSSPPDSIKDFVTGVHA
FAPYADVLVVNVSSPNTPGLRGMQSRTLLQELLAGVAQARDEVATSYTPTRKPKILLKIA
PDLTTEEVADIAAAVRKSGVDGVIVSNTTVQRPSSLHDANRVETGGLSGLPLKPYTLATL
CALRPLLPASVPIFGCGGINTGADALEYAREGCTAVQLYTGFGYDGVGAPRRIKDELAAL
LKAEGTTWSAVVRKAVEEKSWKEPPLPEPVRPEEVTVQQLVAEAEELKKLLDEFANEEKR
GPGSEEMSLMTSA
>M1W4I3
MAPSVFGPRLSSRGLASLRAAPALRPVLGHTSRRSASTSTTQAASDQASRAKALLYGTAV
AASAYVAYLYTTDTRAFIHRYIVPRLLRTVYPDAEDAHHAGTKALKILHDFGLQPRERGS
SAETPELSATVFGTQLSNPIGISAGLDKDGEIADVLFGLGAGVVEIGGITPLPQAGNPKP
RVFRVPATDGMVNRYGLNSKGADDVARRLRDRVGRFARSLGLPTQAVLDGAAGVPPGSLQ
EGRLLAVQIAKNKETNERDEKAVADDHVYCVSRLAPYADVVVVNVSSPNTPGLRDLQATG
PLTRLLSAVVKEASRTDRKTPPRVMVKVSPDEDEDTQLEGIVEAVRRSGVDGIIVGNTTK
RRTGLVPDGIKLTVKEQKALMETGGYSGPAMFDRTLDLVGRYRKILDAQGGSQTVLFATG
GIINGEQALRVLNAGASVAMVYTGMVYGGAGTVTRIKSEMKSELTK
>M2N494
MSSSSSAAAALGPSVRSAILWAVYARFTIGCVLLLGFGYLYITDTRASIHQWVVVPTLRI
LHTDPEEAHHAGIRYIKGLYNFNLHPRERGDHDRRKGDLQIEVFGYTLDNPVGTSAGIDK
NAEIPSALLALGPAIVEVGGVTPMPQTGNDKPRVFRIPSQNALINRYGLNSEGAEHVAMQ
LRERVRQFAYDHGLGLEPESERIVLDGEAEVPPGSLVPGKLLAVQIAKNKATPDNDINAV
ANDYVQCVNMLGKYADILVVNVSSPNTPGLRDLQATEPLTKILTAVVGAAKATPRKGKPA
VMVKVSPDEDSDEQIGGICSAVAAAGVDGVIVGNTTKKRPDAVPVGYIMPAHEEKLLTEI
GGYSGPQMFERTLKLVKRYRSKLEDSKVLFATGGITNGKQCLEILNAGASVCQMYTAMMY
GGVGTATRWKQEMREAMKQGKKSIQ
>M2PQ97
MLRLVARSSLLRSSLAVPLARRSASTTSTAGSGSALKTGIYATVLVLSTGLFAAYYFDSR
SALHRYVFTPLLRHTLDPEASHKFAVQVLRSGLAPRDVVQDDEVLRTEIWGEQLNNPVGV
AAGFDKHGEAVDGLLNLGFSWVEIGSVTPKPQPGNPQPRVFHLVSDAAMINRYGFPSDGH
KLVLSRLEARLPRFQSEGEGAARPASLRPGAFLAVNLGKNKSSPPDSIDDFVEGVRAFGA
YADVLVINVSSPNTPGLRGMQTRTLLEELLAGAKKARDEAVRAQGTSHRPKLVLKIAPDL
EEAEVADIASVVRTSGVDGVIVSNTTIRRPSNLHDPNRYEAGGLSGPPLKPYALATLRTL
RAQLPATVPIIGCGGISSGADALEFARAGASAVQVYTGFGYDGVGACRRIKDELVEALRA
EGTTWREVSRRAVEELAWKGEKGREAGKEALTVGRLVEEAEELKKLVDGLGERIAAGPAA
HDVGSV
>M3A454
MLATQRLFAYIYGTGLVLLLSFGYLYITDTRASLHQYFVVPLIRLVYSDAEDAHHAGVRY
IKALYDFNLHIRERGNQDKELGDLKVEVFGHVLHNPLGTSAGIDKDAEIPDALMALGPAV
VEVGGTTPLPQLGNPKPRVFRIPSQNALINRYGLNSEGAAHVAAQLRERVRHFAYASGLG
LGPDSEKLVLDGEAGVPPGSLVPGKLLAVQIAKNKTTPDADIAAVARDYVFCVDHLAKYA
DVLVVNVSSPNTPGLRDLQATAPLTAILSAVVDAAKSVDRKTKPAVMVKVSPDEDTDSQI
EGICSAVWASGVDGVIVGNTTKKRPDPLPQGYVIPVKEAATLTEVGGYSGPQMFKRTLDL
VKRYRINLDQGPQEDARDSTPSFSPASKVIFASGGITNGEQCLEILNAGASVCQIYTAMM
YGGVGTVTRIKSEMREAIKGVRDKSS
>M5GEQ7
MLRAALRRPLLSSHIHVRSANTTACSSSSPLSYVYGTLLLAGAGVFAAYYVDSRAAVHKY
VAMPLVRACVDGETAHKLAVKMLATGLMPRDVKQDDELLECELWDLPLSNPLGIAAGLDK
DAEAVDGLYDLGFGYVEVGSVTPEPQPGNPQPRFFRLPADRAIINRYGFNSAGHALVLLR
LRTRLRNWPEVANHAQRQGRVLAVNLGKNKSSSPDSIDDYLMGVRAFGSVADVLVVNVSS
PNTPGLRSLQARGMLEELLSEVVRERDALPLMGEKPRVVVKLAPDLTKAEIEDVAAAVRA
TKVDGVIMGNTTVQRPDGLKSPQTLVQETGGLSGQPLKPITIEAFKTLRSLLPASIPLIA
CGGISSGADALEYAKLGAATIQLYTAFGYDGVGTPREIKDELTELLRKEGKSWREVSREA
VAQLAWKDDAESAMERLKQEAENALENLKEISTQIALGDDLAPNWIDPVLENAPPPTIPT
PEPPTSVPANEQSPNVVDVLVITPDSTSKEEMDNKSVK
>M7SD79
MATTQRIARRLQQPASRAKTLLIATALAASGYVIYVYATDTRAFVHRYVVPPLLRTVFPD
AEDAHNTTVALLKVLYELGLHPRERPSTSTSSPSSSSQENPDLSIQVFSTDPHPLANPIG
ISAGLDKHAEIPDALFALGAAVVEVGGCTPLAQDGNPRPRMFRIPALDGLVNRYGLNSRG
ADDVARRLRERVRRFARAAGLTEAEVLDGAAGVPPGSLQAGRILAVQIAKNKDTDERDVA
AVQRDYVYCVSRLAPYADVLVVNVSSPNTPGLRDLQATEPLTRILGAVVEEARRCAEPNR
SAFKPKVMVKVSPDEDEDAQIEGIAQAVWASGVDGVIVGNTTKRRTGVVPDGIRLTPREK
TALAETGGYSGPAMFDRTEELVGKYRKLLDARTLQQQALSSVAAAAGTDAKVQVADDEAV
DTSLAAIDGAITGMVEDTSPTSKKEAASSLSPSTGTDGVKGVEAEQQQQQPKVIWATGGI
TNGQQALRVLNAGASIAMVYTGLVYGGAGTVTRIKSEMKGEMAKEGVSKAA
>N1J5Y5
MASISPRCLHGSRVPLRWNGLANSKGNILYTSRPLRCISTTTTQTKSRVPRLIWYTSITL
LSMTAGTYYITDTRASIHRWLAVPMLNFIFPDTEEAHHYGNIILRALYSLGLHPRERIPL
STGAKGADLSVSVFGQEISNPIGISAGVDKLAEIEDILFAFGPAVVEVGGVTPFAQDGNP
KPRVFKLPKYKALINRCGLAGTGVEDMAQRLRDRVRIFAKKNGYGSNAEAVDFVLNGGAG
VPPGSLRSGKLLAVQIAKNMTTDEEDIDATKRDYVYCVERIAQYADILVVNVSSPNTPGL
RTLQRADLLTELLRGIVEATKLVPRKTTPKVMVKVSPDEDGEQQVADIVDAIWKSGVDGV
IVSNTTKRRDIVASDKAPISPQDQEILKERGGLSGPSLFNRTLRLVKRYRTLLDRGPPSN
AVDTEKLSNSDKFEPKVIFASGGISNGKQVLEILNAGASVAQIYTAMVYGGAGTVTRIKQ
EMEQELSQK
>N1JBR3
MTAGALYITDTRASIHRWLAVPMLNLIYPDPEEAHHYGNITLRALYSLGLHPRERIPLST
GVKGADLSVSVFGQELSSPIGTSAGIDKLAEIPDILFAFGPAVVEVGGVTPIAQEGNPKP
RVFKLPKYNAVINRYGLPGTGVEDMAQRLRDRVRLFAKKNGYGSNAEAVDFVLNGGAGVP
PGSLTNGKLLAIQIAKNKQTNEEDIAATKRDYVYCVERIAQYADILVVNVSSPNTPGLRT
LQRADLLTELLRGIVEATKLVPRKTTPKVMVKVSPDEDGEQQVADIVDAIWKSGVDGVIV
SNTTKRRDIVASDKAPISPQDQETLKERGGLSGPMLFNRTLRLVKRYRTLLDRGPPSNAV
DTEKLSNLDKFEPKVIFASGGISNGKQVLEILNAGASVAQIYTAMVYGGAGTVTRIKQEM
RQELSQK
>N1PK70
MLATQRALSASAHILRQSHALNGSQLRNVQRQWHRQLSQHSGRQPRSNITRITRRAQSTT
SEAAKATAESAAKTTVVAKATADTAAKASAEVAKDTAKATASGGSRLIAYIYGTGLVLLL
GFGFLYVTDTRASIHQYLAVPFVRLVHSDAEEAHHAGIRYIKGLYDFGLHPRERGNKDQE
LGDLKVEVFGHVLDNPIGTSAGIDKNAEVPSALFALGPAIVEVGGATPLPQEGNPKPRVF
RIPSQNALINRYGLNSDGAEHVAMQLRERVRQFAYSHSLGLTAESERIVLDGEADVPPGS
LVPGKLLAVQVAKNKTTPDNDIAAVAGDYTFCVDHLAKYADIMVVNVSSPNTPGLRDLQA
TAPLTAILSAVVKSAKSVDRKTKPAVMVKVSPDEDSDAQIEGICSAIWAAGVDGVIVGNT
TKRRPDPLPKGYIVAAHEKQILSEIGGYSGPQMFQRTLDLVSRYRAKLDQGPQDSSPSQS
LVQKYPAQAPPVNDRKPSPTSRHEAENTIEETVQRDAARLKPLTAEAEQESKQPLVQIPD
RHTSKDTAEQSKTIGKGSTSEVAPSQSSSAFAEGIDREQVLGGQGPRESAQAALDKINTH
DGADVSERRYASAKDNVPAKYKPKPAETESITTKAKDALVKTKEAAKDTLNKIVPSIESS
TARDLAVVEAKPIAAQTPKSNDLPISDPPAKVIFATGGITNGEQCLQILNAGASVCQVYT
AMMYGGVGTVTRMKEEMRAAIKEQNSSSSR
>N4VVJ9
MTSLFMRSGRMPYVLRAARNPTFRQSRLPSNNTLSRRHASTTSPSTDAASNLKLALYGTA
LAGSLYISYLYVTDTRASIHRVAPAILRFLYPDAEDAHHAGTTMMKTTYDLGLHIRERDR
SLIQDPALASEVYGVNLWNPIGISAGLDKHADIPDALFALGAGVVEVGGCTPRPQEGNPK
PRVFRVPSIDGMVNRYGLNSRGADSMAATLRERVRKFARKVGATEQEVLDGEAGVPAGSL
LPGRLLAVQIAKNKETDERDPKAIAEDYVYCVQALAKYADILVVNVSSPNTPGLRDLQAT
EPLTKLLSAVVEEAAKVDRKVRPKVMVKVSPDEEEDTQVEGIVQAVCNSGVDGVIVGNTT
KRRTGVIPKGVQLSAKEQKAFLETGGYSGPEMYGRTLQLVKKYRKKLDNQTLQSGSAEEA
AAIPSVDGTLSGKLHDLVEGKDMPRKVIFATGGITNGEQALKILNAGANVAMVYTGLTYG
GPGTITRIKRELRDQQ
>Q1QQQ2
MIRAFDNFSLPLLRWLDPEDAHRMALQGLRLLPPIRQRADDPKLAVRAFGLNFPNPIGMA
AGFDKSAEVPDALLKLGFGFVEIGSVTPRPQPGNPRPRVFRLERDEGVINRMGFNNDGAH
VVLRRLAARAHSGGIVGVNVGANKDSGNRVADYVRLIEIFAPVASYFTVNVSSPNTPALR
NLQQADALNELLARVIDARERVRQNAGDTPVLLKIAPDLTLAELDDVVHIARSRRIDGMI
VGNTTLARPSSLRDQSRAKEQGGLSGRPLFRLSTRMVAETYVRTEGAFPLVGAGGIDSGG
AALTKIRAGATLIQLYSSLVYKGLGLVDDIKRDLMSTLLRTGHDSLSDIVGADAATMTAE
DWPA
>Q21BB0
MIRAFDAFSLPLLRWLDPEDAHRLAIQGLRLLPQIRPRDDDPKLAVRAFGLNFSNPVGIA
AGFDKNAEAPDALLRLGFGFVEIGTVTPKPQSGNPRPRLFRLERDEAVVNRMGFNNDGAE
MVLRRLAARANQGGIVGVNVGANKDSLDRVADYVRLIETFAPVASYFTVNVSSPNTPGLR
NLQQAAALDDLLARVIEARDRVQQNAGDSPVLLKIAPDLTLNELDDVVHIARSRRVDGMI
VANTTLSRSQALRDKARAKEPGGLSGRPLFRLSTRMVAETFVRAEGAFPLIGVGGIDSGG
AALTKIRAGATLIQLYSSLIYKGLGLLDAIKTDLASTLLRTGRDSLGEIVGADAPTITAE
DWPV
>Q2GEM2
MHEKLLVALLQRLNPSFAHDVTRVVLKHFPGFVSQNSFEDPILESRVCGLHFKNPIGIAA
GFDKNAECVTALRRVGFGFIELGTVTLKPQKGNPSPRLFRLPQDGAIINRLGFNNKGIAY
FLKSLKKAMTHMDLPPLGVNIGKNAVSSNAVSDYARLAAYVSSVADYITLNISSPNTVSL
RDMQKVEILEELLIAVKAAVGSNVRIFIKVAPDLAEGAEVGIISLALKHKVAGIIVSNTT
IGCRESLHSKHKVEYGGLSGTPLFKLSTGLLRKMYRCTNGELVFIGCGGISDAETAYAKI
RNGAALIQAYTSFTYHGFGLLNQIKKDLVQRLKADGFSSVSEAVGVDA
>Q2H299
MAVCSACRTVLRRHIDILQKLRQRRAHSTNNTPTTATKAGQQQHQIPTPNNVPTLNFWQR
LGPLTRAAQAYARAQRKRPYVTQVCTSLVIYLCSDRKKSSLRALQKFPNFVHHLPIPAAS
RSRAIERWLARLSSSRWPDTYLRAQRSLAATFQPFARAQPRLNSHAPRRLASTASSSAKR
TPSTARNVFLTTLLATTATVTYYYATDTRASIHQWLVPRLIRVLFPDAEDAHHAGTAALK
TLYPLGLHPRERPPFPEDAHPATGTNPLAVTVFGTTLANPIGISAGLDKDAEIADPLFAL
GAGVVEVGGCTPLPQAGNPRPRVFRVPAVDGLVNRYGLNSRGADAMAARLRERLRKFARG
LGLSEREVLEAGEEEGGCADGESVAGEAARLAPYADVLVVNVSSPNTPGLRDLQAAEPLA
RLLGAVVDEAKRAKRKVKPRVMVKVSPDEDDDTQMDGVVQAVWMSGVDGVIVGNTTKRRT
GLVKEGIKLTGREQKALVEDGGFSGPAMFDRTLSLVGRYRKMLDSYSLKTSGVNDVFPTP
KVIFATGGITNGDQALQVLNAGASVAMVYTGMVYGGSGTITRIKKEMREKLALKEA
>Q2UEP2
MASNSINIAFRSAGPRARAIPSLRCSQRPSILHRQPVFRQTGLRYASDTTAEATEAVKQA
PKKAGRGLRKTVISTSLALTLLVGFVYGTDTRASLHRYGVVPLIRLLYPDAEDAHHIGVD
ALKNLYKLGLHPRERGNQDGDGVLATEVFGYTLTNPIGISAGLDKHAEIPDPLFELGPGI
VEVGGTTPLPQEGNPRPRVFRVVSQKAMINRYGLNSKGADHMAAVLQQRVRDYAYAHGFG
LHDLAEERVLNGEAGVPPGSLRPGRLLAVQVAKNKVTPDADIEAIKRDYVYCVDRVAKYA
DILVVNVSSPNTPGLRDLQATAPLTAILKAVVGAAKSVDRKTKPYVMVKVSPDEDADEQV
SGICAAVQGSGVDGVIVGNTTNRRPEPLPKGVPLSPKEQTTLKETGGYSGPQLFDRTVAL
VARYRALLDQAPVTPELAEAAQDATTKLVQAEPDSENVPPVEAPSPANQFPRKVIFASGG
ITNGKQAQAVLDAGASVAMMYTGIVYGGSGTVTRVKQEMREEKKA
>Q2W0D1
MGGRPPPGPRRRPRLPSLPGRGRRPGSPFHRGLTLNYFRLAGPLVRLLDAEIAHGLTIGL
LKAGLVPRQPTFNPEALKVRLWGRDFANPVGLAAGFDKNAEVPDAMLAQGFGFVEIGSVT
PRPQPGNPKPRMFRLPEDRAVINRMGFNNQGLEAVAARLAARPRTGIVGANLGKNKDTED
AAADYEKGAARLAPLSDYLVINVSSPNTPGLRALQGRDQLESLVGRTRAALTAAMPSGAP
PLLLKIAPDLAWEDLSDIAAVALEGALDGLIVSNTTVARPESLRSANAGQTGGLSGAPLF
ESSTAMLRRVYELTRGKLPIIGVGGIASGSEAYAKIRAGASLVQVYSAMVYEGPALITRI
KHEMVDLLARDGFKSIAEAVGADHRGQGL
>Q3SVG0
MIRAFDNLSLPLLRWLDPEDAHRMAIQGLRLLPPIRQRADDPKLAARAFGLNFPNPIGLA
AGFDKSAEVPDALLKLGFGFVEIGSVTPRAQPGNPRPRVFRLERDEAIINRMGFNNDGAH
TVLRRLAARAHSGGIVGVNIGANKDSANRIADYVRLIEIFAPVASYFTVNVSSPNTPGLR
NLQQAAALDELLAKVIDARERVRQNAGDTPVLLKIAPDLTLGELDDVVHTARSRRIDGMI
VGNTTLARPSTLRDQSRAKEQGGLSGRPLFQLSTRMVAETYVRAEGAFPLIGVGGIDSGG
AALTKIRAGATLIQLYSSLVYKGLGLVDAIKRDLTSTLLRTGRDSLSEIIGADAATITAE
DWPV
>Q4X169
MVANSTSLAWKSAGLRARAVPSLRCSHRSSVLHRQAAFQQHGAVRHASSTTSEAAEAVKE
APKKAGRGLKRTVYGTSLVLAALVGYVYATDTRASIHRYAVVPLVRTLYPDAEEAHHIGV
EALKTLYKYGLHPRERGNQDGDGVLATEVFGYTLNNPIGISGGLDKHAEIPDPLFAIGPA
IVEVGGTTPLPQEGNPRPRVFRLPSQKAMINRYGLNSLGADHMAAILERRVRDFAYANGF
GLHDEAEQRVLDGEAGVPPGSLQPGRLLAVQIAKNKATPDSDIEAIKRDYVYCVDRLAKY
ADILVVNVSSPNTPGLRDLQATAPLTAILKAVVSAAKGVDRKTKPYVMVKVSPDEDSDEQ
VSGICDAVWHSGVDGVIVGNTTNRRPAPLPHGFTLPPKEQSTLKETGGYSGPQLFDRTAA
LVARYRALLDAPPTPASDANETDQAKELAAAVTRAEPDVENVPAVEPPTPANRPARKVIF
ASGGITNGKQAQAVLDAGASVAMMYTAVTYGGIGTVTRVKQELREEKKNRQ
>Q5KK62
MPLMRLVADPEQGHKLAVRVLAWDKWARPRDMGVDGAELQAELFGMHLKNPVGIAAGFDK
DAEAIDGLFDLGFGYVEVGSVTPEPQPGNPKPRFFRLEEDDACINRYGFNSLGHGHALAR
LRLRLAKFAQDHPSLFPSPLPANLVPPAGLPRSLRAGQLLAVNLGKNKASDPDSNDDYVR
GVRTLGPFADVVVINVSSPNTPGLRALQGKQQLERLLNDVVEERNKIAQGTGLPKIAVKV
ASDLSEDELADVASAVRSSGVEGVIVSNTTIRRKELNLVSGNQDQIGGLSGKPLFPYALN
ALKTLRPLLPPSIPIIGCGGISSGSDALTMANAGASIVQVYTSFGFRGVGTPRLIKDEIT
EHLKGESWKTHVGRDWASSGQPMGWDENRLKQESQALVDEANGLAELLRQSNDKAETAKL
IEDAERALGIVKEKDGAASAATVVDETMPSLPPQAAVPSQGGGFGIEGVGAPSIGEALIA
EPVPQVDLAPIVVLEEKKDNVDDRREGGERDNEWKQAVKAGPKRLV
>Q6BWK7
MKSFVRFNQFKRFSHRSASGFTSNLRSTRPVLQSSFLPRSILFTAGVFGATIGGFYLFDA
RSAIHEYVFCPLIRQFTSAEQGHKFGIFLMKYGLVPKLLDEHLNDTSDVLGVDVFGTRLR
SPIGLAAGLDKDGEAIDALFDVGFSYVEIGSITPEPQPGNPTPRFFRLPRDDAVINRYGF
NSTGHFNVVASLKVRFAKLLESFRINHNSDQNPTSNSFRDGKLLGVNLGKNKFGDEVTDY
VKGVSRLGPYADVLIVNVSSPNTPGLRDLQSESKLTNLLATVVKERNTLGVNLLNKKPPV
LVKVAPDLTEPEIESIANSAKAAKVDGIIISNTTIQRPTENLLTTNTNLINQTGGLSGKP
LKPLSLKALKTLRKYTKDSDLVLVGCGGISSGKDALEFGKAGATFIELYTAFAYKGPALP
SKIRDELVVELKKEGKTWQQIIGEDDK
>Q6C8K4
MMSARTARVLMQSGRSARLAAPLRPLHRSLHSNPKYEYTKASFTGFLKWSAIFAGATAFA
FYTVDSRSAIHQYIALPILRLCTDAETSHRLGIEILANGMSPKQRQEDNEIDPNHLLEVT
IFANSKRPLTLRTPIGVAAGLDKHGQAIDGLFGLGFAYVEVGSVTPEPQDGNPKPRFFRL
PKDDAVINRYGFNSEGHFAVMGRLKQRLLHALGHEQPQHEDTRHSLDKNKVLAVNLGKNK
TGDEVSDYTQGVTRFANLSDALVVNVSSPNTPGLRALQGEERLAKLLTAVVAERNKVQFA
NTYTPILVKIAPDLSESEIVSIAAAAKQSKIDGIIVSNTTIQRPEHLRSQPYLSAETGGL
SGAPLKPIALKAIKTLRKNIGDEITIVGCGGISNGKDAIEFARAGATFVQVYTALAYQGP
GLPVHMKQEIVKELNGKKWVDIIGADVDVKKE
>Q7S895
MAAPYLRTRPALSAAFRPLAPKPRFQSFPRRPNSTTTPTTTTTTTATTTTTATPTEPTKA
AVVDPSSLSRRLKLSAYATALAAVLGVGYYYATDTRASVHQYLVPPLLRTIFPDAEEAHH
VGTAALKGLYETGLHIRERVPESPNGPLSVNVFGKQLLNPIGISAGLDKDAEIPDPLFAL
GAGVVEVGGCTPFPQEGNPKPRVFRIPSVDGLINRYGLNSRGADAMATRLRERLRKFARS
VGLTDNEVLNEEGTDGIPPGSLHPGRLLCVQIAKNKKTDEKDVNAVIRDYVYCVDKLAPY
ADVLVVNVSSPNTPGLRDLQATEPLTKLLSAVVDAAQQTKRKTKPRVMVKVSPDEDDDTQ
MEGVVEAVWNSGVDGVIVGNTTKRRTGIVPKGVKLIDDEPKILHEEGGFSGPALFDRTVN
LIGRYRKMLDGYALKSESDKSPAQKVLFASGGITNGEQALRVLNAGASVAMVYTAMVYGG
SGTITRIKSEMKEKLADKSA
>Q7UL43
MNLYKTLVRPLLFSLDAETAHHLAVEGCRWMGVLPGVTNVMQRCLESHDPMLKTDVAGLQ
FDNPIGLAAGWDKNGRALRMLDALGFGFVEIGSVSARESKGNPKPRLFRLPQDSAVIVNY
GLPNDGAEIVSTRLGSHRGRLPLGVNIVKTNDGANAPACSDEQILSDYEFSTRQLHPHAD
YLMFNLSCPNAQGGKSFFSEPANVGRLLERLAPLPIQSPVFLKIAPNNDPGHLENLLTQC
ERFEFVRGFCFNLPSKKPMLSIAPEHLIDKPGAVAGRPVAALINDCISELYRRMDRDRYI
VIGAGGVFTAQDAYEKIRLGASLVQVYTSMIYEGPSVVKHICTGLADLLKRDGFQHVSEA
VGSAHS
>R7Z227
MAPLSCRLAAAGRVSRQWQTKTLRHPIRPTAAQTVPPRFLGHRFASNTTTSTSSSTTTTT
TETAATDARSLVTRLKNLLFGSSIALFLTFSYLYFTDTRAGIHKWFAVPMIRYLYPDGED
AHHAGTKILKVLHSFGMHPRERGNPDGAGDLRVEVFGHALDNPIGTSGGLDKDAEIPSPL
LALGPAVVEVGGTTPLPQEGNPKPRVWRIPSQNAMINRYGLNSEGADTVAMRLRQRVREF
AYRIGLGLDEEAERMVLDGEAGVPPGSLVEGKLLAVQVAKNKTTPDQDIEAVKRDYTFCV
DRLAKYADIVVVNVSSPNTPGLRTLQSVEPLTQILTGVVEAAKSIERKTKPAVMVKVSPD
EDTDDQIAGICEAVWNSGVDGIIVGNTTKKRPDPLPKGFVLPPKEASAIAEQGGYSGPQM
FDRTLALVKRYRRLLDEGPAKGGLEKSLAPKIIFASGGIVNGRQAIEILNAGASIAMVYT
AITYGGVGTISRYVDTTNTFYALLRVADLLLYRIKEEMRDVIR
>R9AGE3
MDTENSHKLAINLLSLGIHPKDYSVDWEGLKTTLWNKDFINPIGLAAGFDKHAEAIDGLF
DLGFGFVEVGSVTPEPQSGNDKPRMFRLSEDEAVINRYGFNSVGHMTVLARLRHRLKKFV
TNNSDTDTTNQLLQSGLFSADETMTHFDTPASLHKGRILSLNLGKNKTTAENDVSDYVKG
VRRLGPFADMLVINVSSPNTPGLRGLQRRGLLEELLSSVVGERKTLKNHLPILVKVAPDL
GLEELEDVGLAAKNVGIDGVIVSNTTLDRPSTLKSENSNQVGGLSGKPLLEKSVKALKEL
YISTDGQVPLIGCGGISSGKDALKFAGAGASLVQLYTSLGYEGVGLPRRIKDEITQELKS
QGIASWQAVVGTDALAELTRKRWERGYSIAISTLTKEVESLIERAKSLADGFNENDDGEK
VKEVVNESLEKAKEVKTRLV
>S0DTX4
MSAALFRSRAAVSGTRIASSARPTIPRSQLVQRRNASSSSSAGDGAALKLALYGTVGAAA
LYGSYLYATDTRAFFHRWVIPPFIRWAFPDAEDAHHAGTVALKVTYEFNLHPRERDTTLD
SPELAVNVFGTEVSNPIGISAGLDKDAEIPDVLFELGAGIVEVGGCTPLPQEGNPKPRVF
RVRSLDGMVNRYGLNSRGADDMAIRLRDRLRRFARSLGVTEKDVLNGGANVPPGSLRKGR
LLAVQIAKNKETDERDEKAIADDYVYCVRRLARYADVLVVNVSSPNTPGLRDLQATEPLT
RLLSAVVDEAAKTDRKQRPKVMVKVSPDEDEDTQMEGIVEAVHRSGVDGVIVGNTTKRRD
GLVPEGIKLTAQEQKNLMETGGYSGPAMYSRTLDLVRRYRKLLDSRSFAATTGSPQKVIF
ATGGITNGEQARSILNAGASVAMIYTAMTYGGPGTVTRIKRELKDGGKN
>S0EY53
MIYRRVLRPLLFAQDAESVHERTLALLARMGRLVRCRRPFTDPALSQEIAGIVFPNPVGL
AAGCDKNALAIPIWPRLGFGFVEVGTVTAQPQPGNPKPRLFRLPQHKAILNRLGFNSDGA
DMVAYRLSLVQGGKGLPFPIGVNIGKTRNVQGKAATLDDYRASFRRLAPYASYIAVNVSS
PNTPGLRQWQEKDRLRDLLALLKEESESLAVARGQRAVPLFVKVSPDMAPEDICDVAEVV
LEQQIAGIIATNTTVAREGAFEGLTEEGGLSGPPLRERAVATLKRLYRATGGQVPIIGVG
GIDSAEEAYQRIKAGASLVQIYTGLIYEGPFLPLRINQGLLWLLERDGFKHIGEAVGISS
R
>S3C457
MAPYLCARPSLAPLLRPVRTSLPRHSFAIRLASMTPATPIETPAVATSGPVAPITTTTPP
PTTTPPPPPPPPPPPPAPTPVASSGSGSGASFSTYLYATALSATLFATYYYATDTRASAH
RYVVPPVLRMLFPDAEDAHHYGTASLKLLHRLGLNPRDRTDTPENATATQVSIFDGAYTL
SNPIGISAGLDKDADIPDPLFDLGAAVVEVGGCTPRPQAGNPKPRVFRVPSVEGMINRYG
LNSIGADALASRLRNRLRAFAREHNLREEDILSGAAGVPVGSLRPGKILAVQVAKNKDTD
ENDVRAVAEDYAYCVRRLAPYADVLVVNVSSPNTPGLRELQAVEPLTRILEAVVDEAKKT
ASTANKSTAAVEAGLQTIRAHAPRVLVKVSPDEDEDSQIDGICEAVWASGVDGIIVGNTT
KRRTGIVPEKLALRKTEKRNFGEIGGYSGPAMYDRTLALVARYRKRLDEQALKISEGSSQ
KATPKTLMASGGVTNGDQALRLLNAGASVAFLYTGLVYGGAGTVTRIKQELREQVKPKSA
>S6EGD8
MFARRSVQLATKRYLSTNVRRQIIKSSVVPSGFLLTAGIVGVGAFYLYVMNSRSAIHEYF
FCPFIRLLTPDAEDGHKLGICCLKWGLAPKLFFDNDPESLHVDVFGKKLSNPIGCAAGLD
KDAEAIDGIVAGGFGYMEVGTVTPLPQPGNPKPRFFRLPQDQAVINRYGFNSSGHEVVYN
NLADRVHKFLTSYFTDKKAAENLSLYDGKLLAVNLGKNKTGDEIKDYLKGVEKFQSLADL
LVINVSSPNTPGLRDLQAESKLTDLLTKIVAKRDSLVKQGNVLGHSDHKPPVMVKIAPDL
TDEELKSVVESAKNSKVDGVIVSNTTIQRPKSLITQDESLTKQAGGLSGKPLKPLSLRAL
KSVAKYSKDSDLILVGCGGISTGKDALEFGKAGATFVQLYTAYAYKGPGLVAKIKDELAE
ELKREGKTWTEIIGEDNK
>S7RUB3
MMASSLRPSALARLRPNRLHLNSCPSVRSVQTTASQSNPLRTGLYATVFAVSTGLFAVYY
FDSRSALHRYVLTPLLRYTVDPETGHKVAVQVLRSGLGPKDVVPDDERLRAEIWGRELSN
PIGIAAGFDKDGDAIDDLFDLGFSWVEIGSVTPKPQPGNPRPRVFHLPTDSAMINRYGFP
SKGHEYVLARLRARLSSALGLESQTDQPASLRPDALLAVNLGKNKESDPASADDFVRGVR
VFAPYADVLVVNVSSPNTPGLRGLQGREHLSNLLKTVSEARDAPLFPSTSSTSASRKPKI
VLKIAPDLSEGEIIDIAEVVKAAGIDGVIVSNTTVQRPPTLADPNKSETGGLSGPPLKPL
TLRCLRTLRAHLPANTPIIGCGGVSSGADALEYARAGASYVQMYTHFGYDGAGAARRVKD
ELTSLLEKEGKTWRRLVSESMAATAEKRDMSKPREEAPRTVEQLIEEGEELKGLLDRLAE
RMKREADTIGEIDSDVTAVPPTAI
>S8B1A8
MSASIAWRAGLRARVPPSRPSSLFPRRYPGAARYASESAPVQQAAAETVKQSAKEVPKKA
ARGSRKILYGTTLAVTLLVGYIYGTDTRASIHRYLVVPLIRQLFPDAEDAHHVGVDSLKF
LYQYGLHPRERGNPDNDGALTTEVFGYTLANPIGISAGLDKHADIPDALLDLGPAIVEVG
GTTPLPQDGNPKPRVFRVPSQNAMINRYGLNSKGADHMAAVLKQRVRDFAYAAGLGEHEL
AEQRVLDGEANVPPGSLVPGKLLAVQVAKNKLTPDGDIDAITRDYVYCVDRVARYADIVV
VNVSSPNTPGLRDLQAAGPLTKILTGVVSAAKNVERKTKPYVMVKVSPDEDSEEQMSGIC
EAVWKSGVDGVIVGNTTNRRPAALPEGYTLSSKEQQTMKETGGYSGPQLFGRLVSLVGRY
RHMLDQGPPSGEVTSTGPDGEEVAVHPASQPRKVLFASGGITTGQQARQVLDAGASVAMM
YTGIVYGGVGTVTRVKQELREEMQKK
>S8BJM6
MTSAMPVVGEDVLQSGIISLANRNISRTTTQPGLNLTRSPSITRTHAQVTTTGEMRRVFR
RAYATKKPAGPLSTSATVAKSAAAVSALFLFGYYFTDSRAAVHRYVVVPAMRVVAPDAED
AHAFGLTVLRMLWEYGLHPRDRLGIREEDDKEPFLETYVWDKRIINPIYISAGLDKNAEA
VDALFALGPSIVEVGCVTPLPQTGNPRPRVFRLVPDKALINRYGFNSLGSDYVARKLRER
VLRYASDHNMTEQAVLDSLPASLYDGKLLAVQIGKNKSVNEDDVEGVKEAYLSGVRSLGL
YADVLVVNVSSPNTPGLRKLQSGERLAELLSAVVTEAKKVNKKNKPRVIVKISPDESSKQ
QIDEITSAIKKSGIDGVIVANTTLRRPESLVSAPHLVHEAGGLSGPELYEPMRHLVREYR
RRLPRDKEIWASGGVSTGQDALDVLKEGAGVVGVYTAMVYGGVGTIGTIKEEIRDIVRKT
VANRK
>S8EDI6
MPVLRTLLDAEASHKLALRVLASGLGPRDTQKDDERLRTSIWGDELGSPVGMAAGFDKDG
EATDGLFNLGFSWVEIGSVTPRPQPGNPKPRVFRLPSKEAIINRYGFPSDGHTSVLARLR
ARLPVFYDSETAPTHHASLRPGALLAVNLGKNKASPADSIDDFVQGVHAFGPYADVLVIN
VSSPNTPGLRSLQTRAHLERLLHGVTRAREELRVPSEAPGATPSALPLKPKLVLKIAPDL
DESELAAIAVVVRSSGVDGVIVSNTTVRRPKDLSDPNKLETGGLSGPPLKLYTLNTLRTL
RALLPESIPLIGCGGISSGADALEYARAGAAAVQVYTRFAYEGVGACRRIKDEIAAALAK
ENTTWSEVVRKAVAEKALRDSVVDGASTTDVGAGMGVEQLMREAEELMRLADELGKRMES
EGASAQSPATQTVGMEDASKAVPSSVS
>S9XB12
MLSRNAYRLLSRNVFKHGGKSFQSNLHSASSKPNSFFRGNWKLWSLLGSFSAGWMIYDMS
DVRSFIHGRIEMPLFHAFTTPEFSHSVAVLAASWGITPRDFTLDDQALAVEVWGKKFSNP
VGLAAGFDKQADAISGLLNFGFSYLEVGSVTPLPQPGNPKPRYFRLDPDLAVVNRYGFNS
QGHEAILEKVQKRIRKYIAKNKPGLLKDFDANPAAYTDPSVLGVPRSLLPNKYLGINLGK
NKNGNEIEDYVTGVRNFGNYADVLVINVSSPNTPGLRSLQRKSALTELLSATIAERNKLN
APNPPLVVKIAPDLSETELADIAAVLKKCKVDGVIVGNTTIQRPDTLKSTKHVQETGGLS
GPPLKPITLNTLRTLRKHLSSDIPIIGCGGISNGKDAIEYARAGASMVQVYTALGYDGPV
VAHKIKQEILAELNGKRWVDIVGKEN
>U5QLT9
MDVYRNILRPVLFRLDPEDAHRRALATLSWMAKQPWAGQLDRWFSHTDPALEMSLWGLSF
ANPIGVAAGFDKNGEAIAAWEHLGFGFAEVGTVTRHAQPGNPRPRLFRLPADQAAINRMG
FNNEGADSLAGRLSGQKTAIPVGINLGKSKITPLEQASDDYLYSFERLYSLGDYFVVNVS
SPNTPGLRQLQQADRLGEILGRLQAANQGQKPLLVKIAPDLEWGAIDEVIDLCGEYRLAG
IIATNTTIGRTGLKTAAQEAGGLSGAPLRNRSTEVVGRIWRRSGGQLPVIGVGGIASGEA
AWEKIVHGASLVQIYTGWIYEGPWLVRGILKELSKRLAEAGLTQLEQAVGLAWRT
>V5GGD1
MLASRSMRAAAAPMRSSMAARGLPTAAPAFTPAARPSSLLASSASRVAASSAFAQAGRRT
LFTRAPPTPLARTKQFIYLVFALAAGTFGVAYYADSRSAIHRWIAIPALKAFLDPESAQK
LAIKMLETGLAPRDMVDDDAVLETELFGRKLSNPIGLAAGFDKQAEAIDGLLDLGFGFIE
IGSVTPEPQPGNPQPRYFRLIEDNACINRFGFNSDGHNVILSRLRDRVRRWLLHSSSVSS
LQDALVGSPDHATPDARQLIASHPKSTSAFVDATDLPRSLRPAKMLGINLGKNKTSKEES
VDDYVKGVERLGPYADMIIVNVSSPNTPGLRRLQRRGVLEDLLTQVVKARNGMVESHLSF
SNKKVEVPLLVKIAPDLSEEELHDVADAALKSGIDGLVISNTTIVRPTSLRSSEHVRETG
GLSGPPVKPLALKALTTVYKRLEGKLPIIGCGGIASGQDALDYAKAGASAIELYTSFGYQ
GVGLPRRLKDELVELLKTEGKTWKEVVGTGIDLSSVEISAPNAEVPTGLHPGSDAAFEKS
VASVKLELDGLREKFGLNQTLTKENLQSFLPTRESDATYYDLIEKAHSALGLEFAAGEKT
SLIAPSSTAAPTEQKPTAGEKQVQMTQELLQDPQVPTMKVEYRDKTKKVFGETTAGKVLE
AKENAANREFGKIDRTRVV
>V6F492
MADLYSLVGPLLRKLDPEQAHGLTIRALKSGLVPGRRAVSHASLEQTLWGLRFPNPVGLA
AGFDKNAEVPDAMLGQGFGFVEIGSVTPRPQPGNPKPRMFRLTEDLAVINRMGFNNEGLD
AVAARLQQRPRVGIVGANLGKNKETEDAASDYEKGASRLAAYCDYMVINVSSPNTPGLRA
LQGRDQLEGLVGRTRTALDLASEGAKRPPLLLKIAPDLNDEDLADIAAVSVAGSLDGLIV
SNTTIARPDSLQSPQAKETGGLSGAPLLAPSTAVLSRMYALTEGKLPLVGAGGIASAADA
YAKIKAGASLVQVYSALVYQGTGLVERINKGLIALLAADGFTSITQAIGADHRGKA
>W0T8N2
MKSSFVSLLQRGSIGSKQFIFFAKNEMSPLKAGVPGAKFLKYTVGFTLGTLAGFYLTNSR
SAIHEYVSCPTVRLLTPDAEAGHKLGIWLLKYGLAPRLWFDKDEELLHVNVFGKTLTNPV
GCAAGLDKDGEAIDGIFAGGFGYVEIGSVTPLPQPGNPKPRFFRLPMDEAVINRYGFNSS
GHDSVVKNLQNRVSSFINSYFCNDINAVENLSLYKNKLLGINLGKNKNGDEVQDYLKGVE
KFQKYADVLVINVSSPNTPGLRGLQKESILTNLLSQVVAKRDSLVSSGNVLGAKTHRPPV
LVKVAPDLEEEEIKAIAEAAKKSKVDGIIVSNTTIQRPASLITEDKNLVAQAGGLSGKPL
KPLSLKALKAMAHYTKGSGLVLVGCGGISSGADAIEFAKAGATMVELYTSYAYRGPGLIA
RVKDEITEQLKRENKTWSQIIGEDVK
>W1QJ07
MFSRTGLFSHFPGVLKASVSTRAACQVRLASSRSSFRQARQARLIPNTAIVLAIGLGLYS
LDARSAINEYVWCPLIRLLTDAETGHKLGVFMLKYGLSPRLLADVDDPVLQVQVFGKTLS
NPLGMAAGFDKEGEAIDPLLDLGFSYVEIGSVTPFPQPGNPAPRFFRLGKDDAVINRYGF
NSSGHWSVLGRLRQRYEKLFVKNPSCANNSFRDNKLLGINLGKNKTGDEIQDYVAGVQRF
GEYADVLVINVSSPNTPGLRDLQNEAKLTNLLTQVVAERNLLPGKITDRATKPPVLVKIA
PDLTEPEIESIAKAAKQAKVDGIIMSNTTVQRPKDKMLTTDENLINQAGGLSGRPLKEIS
LKAFRLLRKHTKDSNLVLVGCGGISSGKDALDFARAGATFVQLYTAFAYKGPGLARKIKD
EITEELKRENKTWMQVVGEDDK
>W2SE72
MAHRGLLPFGRLVKESSPLSGSFRTIFSPRPLSLRSQNLPTKLNVRHASSTRETSATSRL
VNFFYGTTLIFGLGIVYFYVTDTRASVHKWIAIPVLRYVYPDPEEAHHAGNRALKALWDI
GLHPRERGDPDAAQDLAVEVLGHTLRNPIATSAGIDKGADIPDPLLAIGPAIIEVGGATP
QPQPGNDKPRVFRLTSQNAMINRYGLNSEGADHVAMRLRQRVREFAHSLGLGHDAAAEKA
VLDGAAGVPPGSLTAGKLLAVNIAKNKSTPGDDVQAVTDDYVYCVNRLAPYADILVVNVS
SPNTPGLRTLQQSDTLKRILTGVVHAANSVDRKSKPAVMVKVSPDEDTDAQIAGICAAVW
ASGVDGIIVGNTTNQRPKPLPYLRDYSPVEEQHLLEHGGFSGPHLFNRTVALVKRYKALL
EEQPEDIDGPQRSRSALEVEAEKLRASINQSEETKLQEPPIPGTVVETPKDSTVQEETQK
AKAELEQQNTSERDRLQSILDVLDRLPAKDTFEQTTKPKAIFATGGITNGQQAAEVLDAG
ADVAMVYTALVYGGVGTISRIKDELRATKRT
>W3XAI4
MNSTLRTSRVAPRTLNSLTLSRQQLLSQQFPGRRHASTAAAAAPVSRAKTILLTTIIGAG
GYLAYVYGTDTRASFHQWLVPPVLRLIYPDAEEAHNVAVSTMKTLYSLNLHPRERSSATK
TLDASLGLSVFGYPLSNPIGISAGLDKHAEVPDPLFALGAAVVEVGGCTPLGQPGNAKPR
MFRIPGLHGLINRYGLNSHGADHMAMTLRNRVRLFAKSVGLTEEEVLNGDAHVPPGSLWE
GKLLAVQIAKNKDTPEGDVAAVARDYTYCVSRLAPYADILVVNVSSPNTPGLRDLQAVEP
LTRILSAVVNEAKKVDRKTSPKVMVKVSPDEEEDTQMEGIVQAVWESGVDGVIVGNTTKR
RNGIVPPGIAVTPQEATTLAETGGYSGPMMFDRTLNLVKRYRKMLDGRSYLSAAHTDTIQ
KSVQDEASSASIASIEGTVTGMVEDDLKAAATPQSPAQPQPQAGNEQKVIFATGGITNGR
QALEILNAGASVAMVYTGLVYGGAGTITRIKGEIKDNMKA
>W4JZ51
MATLRLASRHLVPLRHRALSTSAPSQSNRFRSGAFAAVVAVSTGLFAVYYFDSRSALHRY
VLTPALRYALDAETGHRLAVRVLGTGLGPRDQGSDDERLRAELWGMELSNPVGIAAGFDK
DGEAIDGLFGLGFSWVEVGSITPKPQPGNPRPRVFHLPEDSALINRYGFPSQGHASVLAR
LRARIPAFSSSNPEESPASLHPDKMLAVNLGKNKASAVDSPDDFVAGVHTFAPYADVLVV
NVSSPNTPGLRGLQQRGLLEGLLKNVTQARDEASKMRARKPKIVLKIAPDLSSSEIEDVA
DTILLTGGIDGVIVSNTTIQRPASLVNPAKVEAGGLSGAPLKAASLTAVRTLRARLPSSI
PLIGCGGIASGADALEFARAGASFVQVYTSFGYDGAGAPRRIKDELAAQLKAEGTTWSAV
VQTAVDGLSLKEEQGGSGVGLLIRQAEELKGLLDSLGEKMAREEVESSVEPSAAVSAPSA
NP
>W6MHV3
MLGKKLASTLGKRSFSSSVFRAASKTVDAPLKQRSSIFGGLFFGLGAVGFGLYCFDARSA
ISEYVFCPLIRLVTDGEEGHKLGIWAMKNGLSPRLFFDRDDEVLKVEVFGRTLSNPVGVA
AGLDKHGEVIDPLLDLGFGYVEIGSITPKPQPGNPKPRFFRLGRDDAVINRYGFNSSGHF
DVLATLRQRLEKFLEKEPSPYSNAFRQNKLLGINLGKNKTGDEIDDYVLGVQRFGPYADV
LVINVSSPNTPGLRNLQSENKLTNLLKTVVKERDGLSGEIIDPTRKPPVMVKVAPDLTEV
EIKAIATSAKEAKIDGIIMSNTTIKRPATLLSDEKYTRETGGLSGPPLKPLALKAFKTLR
KYTRDSDLVLVGCGGISSGKDAIEFAKSGATFVELYTSFAYKGPGLAVKIKDEIVEELRK
ENKTWMEIVGTAED
>W6PUR9
MTCNSATMAWRASVRARALPTSRLIQRPSALLPKRAQRYPGALRYASDSAAPPPTEAAKE
MGKEVTQEAAKEIPRKARRGSRKALYGASLALTLLVGYIYGTDTRASIHRYGVVPLIRLL
WPDAEDAHHVGVENLKMLYQYGLHPRERGDPDSDGVLATEVFGYTLSNPIGISAGLDKHA
EVPDALFDIGPAIVEVGGTTPLPQEGNPKPRVFRLPSQHAMINRYGLNSKGADHMAKVLK
QRVADFAYAAGFGLHEQSAQRVLDGEANVPPGSLVPGKLLAVQVAKNKVTPDGDIEAIKR
DYVYCVDRVAPYADILVVNVSSPNTPGLRDLQAAAPLTAILTAVVASAKNVERKTKPYVM
VKVSPDEDSDEQISGICEAVWNSGVDGVIVGNTTNRRPDPVPRGFVLPAEEQKTLKETGG
YSGPQLFNRSIALVARYRALLDQGPPSSATDSDKSVGKVSGLPRKVIFASGGITTGEEAR
EALKAGASVAMMYTGIVYGGVGTVTRVKQELREELQKK
>W9W097
MIRFGVRQGATRELVHTLEARRTPRSSPPLLRTAVISTSRGPHGSFHFSLSRARRSDTVF
KRHASTSADGAPKPSRLLDLLVGATLVLGAGIFYFYITDTRASAHRYIIIPTLRLFYPDP
EDAHQAGNHILKALWDFGLHPRERGDFDADKGLEVEVFGQLLRNPLATSAGIDKQAEIPD
ALFEIGPAIVEIGGTTPMPQDGNEKPRVFRLTSQQAMINRYGLNSEGADYVAMKLRNRVR
KFAHSLGLGQDEIAEKAVLDGIAGVPPGSLTPGKLLAVNIAKNKFTPENDVEAVTNDYVY
CVETLGPYADILVVNVSSPNTPGLRSLQEGDKLKRILGGVVEAAHKVERRTRPFVMVKVS
PDEDSDEQIAGICDAVWASGVDGVVVGNTTNRRPEALSQFKSYSPLEQQNMLERGGFSGP
HLFEGVTALVKKYRKHLAERPPGIQKPDSLPARKGALKADADAIRGSLAARTETGADTPP
EAESNKVTASVDSGVVPVNGMIQDGGSAKQPLINLPTDRLFDKSPIADDKSPATDDKSPA
ADGNSQVEKVPAPDPGVRDVVERRQLRSIQEAIERLPPKAQRDALERLESPGPHLGLLDQ
PKAIFATGGITNGRQALEVLNAGANVAMVYTALVYGGVGTISRIKDEMREEMGRQAQPKG
AMVPK
>W9X8T5
MRQSATKFLLRAPRPRLPAHSSLIRPRISNPSVRRHASTSEEKPTFTSRLVDVLYGATLV
FGLGIIYFYVTDTRASIHRYVVIPALRLVYRDPEDAHHAGNAILKSLWELGLHPRERGDP
DQKHDLEVEVFGQRLRNPIATSAGIDKHADIPDVLFDIGPAIVEIGGTTPLPQEGNAKPR
VFRLTSQQAMINRYGLNSEGADHVAMRLRNRVRKFAHSLGLGDDEIAEKAVLDGIAGVPP
GSLIPGKLLAVNIAKNKFTPENDVEAVTNDYVYCVDKLGPYADILVVNVSSPNTPGLRSL
QQSDKLQKILSGVVNAARSVERRTRPYVMVKVSPDEDSESEITGICDAVWAAGVDGVIVG
NTTNRRPEPLPHLKDLSRREQENMLEQGGFSGPHLFDKTVDLVKKYRKLLAEKPASVDRS
NTSTRRKGALEAEADRIKAALESSSQEPSPASEPTSGSDKITASVETSVVPVSGMLEQRG
PEERPLINPPTERQYDMPQAETGTAEVEEAPALDPEVRLVEEKKQLKSIQEAIERLPPRA
QRDAIDRLESGPAHLESVDQPKVIFATGGITNGKQALDVLNAGANVAMVYTALVYGGIGT
ISRIKDEMRKEMKRQDEEKRAKAQK
>W9XTQ2
MRLPSPSTGPSRSWLLNFSYGATLALGLGIVYVYFTDTRASAHRYIVVPALRMIYRDPEE
AHHAGNQALKTLWDLGLYPRERADLDQKGDLEVEVFGHILRNPVATSAGIDKHAEIPDAL
FAIGPAIVEIGGTTPLPQDGNPKPRVFRLPSQEAMINRYGLNSQGADHVASRLRDRVRRF
AHSLGLGNDEAAEKAVLDGIAGVPPGSLIPGKLLAVNIAKNKITPEDDVEAVTNDYVYCV
EQLGPYADILVVNVSSPNTPGLRSLQQADKLQTILSGVVKAAHAVERRTRPAVMVKVSPD
EDSDVQVAGICDAVWAAGVDGVIVGNTTNRRPKSLLHLADWTPLEEQHLLETGGFSGPHL
FDRTVALVKKYKKLLAERPPSLKPAQRQKGALEAEAGKIKAELEAKSDPSPTSEPDAVTT
PIDNGVVAVQPITEHPSSDQQPLVDPPQERATDLQSSPAEQDTSDAATQQVENPSTQPPE
VSARLEAIREDLDRLPPKEQRDAVDQTESDGQPSSTDQPKVIFATGGITNGKQALEVLNA
GANVAMVYTALVYGGAGTITRMKDEMRAEMKRPAGEAHPGARK
>W9YCP2
MKQIPSRLLWRAARPRLQPSLLLGRPPFASITARRYASTTDRPSTWGSRIINVCYGATLA
LGLGIVYLYVTDTRASAHRYIVIPALRFIYKDPEEAHHAGNQALETLWDLGLYPRERADL
DQKGDLEVEVFGRILKNPVATSAGIDKHADIPDALFAIGPAIVEIGGTTPLPQAGNPKPR
VFRLPSQEAMINRYGLNSEGADHVASRLRTRVRKFAYSLGLGSDEVAEKAVLDGIAGVPP
GSLVPGKMLAINIAKNKVTPEDDVEAVTKDYVYCVEKLGPYADILVVNVSSPNTPGLRSL
QQADKLQTILSGVVKAAHAVDRRTRPAVMVKVSPDEDSEAQIAGICDAVWAAGVDGVIVG
NTTNRRPQALPHLPEWSPLEKQHLLETGGFSGPHLFDRTVALVKKYKKLLAEQPAQVTPV
ERQKGAVEAETEKIKAELAASSESPSTPEPDAVTTSIDTGVIPVVPVPEISSSEQQPLIE
LPQERLYDNPQSEEDTPDSSSQSDEGPAIESPEETAQLEGIKEALDRLPPKAQRDAMDQL
GTEIHLPPSDSPKVIFATGGITNGKQALEVLNAGANVAMVYTALVYGGVGTITRMKDEMR
AEMTRQAEERRSEVQK
