# Supplementary material for: Class-II dihydroorotate dehydrogenases from three phylogenetically distant fungi support anaerobic pyrimidine biosynthesis
Source: Fungal Biol Biotechnol. 2021 Oct 16;8:10. doi: 10.1186/s40694-021-00117-4 (PMC8520639; doi:10.1186/s40694-021-00117-4)
Supplement: Supplementary file 2 — Additional file 2. Protein IDs Ura9 orthologs. [file 40694_2021_117_MOESM2_ESM.txt]

sp|A7IBC2|PYRD_XANP2 Dihydroorotate dehydrogenase (quinone) OS=Xanthobacter autotrophicus (strain ATCC BAA-1158 / Py2) OX=78245 GN=pyrD PE=3 SV=1
sp|A8HZX8|PYRD_AZOC5 Dihydroorotate dehydrogenase (quinone) OS=Azorhizobium caulinodans (strain ATCC 43989 / DSM 5975 / JCM 20966 / NBRC 14845 / NCIMB 13405 / ORS 571) OX=438753 GN=pyrD PE=3 SV=1
sp|A9WDI1|PYRD_CHLAA Dihydroorotate dehydrogenase (quinone) OS=Chloroflexus aurantiacus (strain ATCC 29366 / DSM 635 / J-10-fl) OX=324602 GN=pyrD PE=3 SV=1
sp|B8ID11|PYRD_METNO Dihydroorotate dehydrogenase (quinone) OS=Methylobacterium nodulans (strain LMG 21967 / CNCM I-2342 / ORS 2060) OX=460265 GN=pyrD PE=3 SV=1
sp|P32747|PYRD_SCHPO Dihydroorotate dehydrogenase (quinone), mitochondrial OS=Schizosaccharomyces pombe (strain 972 / ATCC 24843) OX=284812 GN=ura3 PE=1 SV=1
sp|Q6NBN1|PYRD_RHOPA Dihydroorotate dehydrogenase (quinone) OS=Rhodopseudomonas palustris (strain ATCC BAA-98 / CGA009) OX=258594 GN=pyrD PE=3 SV=1
sp|Q6V3W9|PYRD_LACK1 Dihydroorotate dehydrogenase (quinone), mitochondrial OS=Lachancea kluyveri (strain ATCC 58438 / CBS 3082 / BCRC 21498 / NBRC 1685 / JCM 7257 / NCYC 543 / NRRL Y-12651) OX=226302 GN=URA9 PE=1 SV=1
sp|Q75CE1|PYRD_ASHGO Dihydroorotate dehydrogenase (quinone), mitochondrial OS=Ashbya gossypii (strain ATCC 10895 / CBS 109.51 / FGSC 9923 / NRRL Y-1056) OX=284811 GN=URA9 PE=3 SV=1
sp|Q874I4|PYRD_CANAL Dihydroorotate dehydrogenase (quinone), mitochondrial OS=Candida albicans (strain SC5314 / ATCC MYA-2876) OX=237561 GN=URA9 PE=1 SV=1
sp|Q89VA7|PYRD_BRADU Dihydroorotate dehydrogenase (quinone) OS=Bradyrhizobium diazoefficiens (strain JCM 10833 / IAM 13628 / NBRC 14792 / USDA 110) OX=224911 GN=pyrD PE=3 SV=1
tr|A0A017SKX3|A0A017SKX3_9EURO Putative dihydroorotate reductase pyre OS=Aspergillus ruber CBS 135680 OX=1388766 GN=EURHEDRAFT_409778 PE=4 SV=1
tr|A0A023D5Y1|A0A023D5Y1_ACIMT Dihydroorotate dehydrogenase (quinone) OS=Acidomonas methanolica NBRC 104435 OX=1231351 GN=Amme_050_024 PE=3 SV=1
tr|A0A060S1E9|A0A060S1E9_PYCCI Dihydroorotate dehydrogenase (quinone), mitochondrial OS=Pycnoporus cinnabarinus OX=5643 GN=BN946_scf184938.g44 PE=3 SV=1
tr|A0A063C3E7|A0A063C3E7_9HYPO Dihydroorotate reductase PyrE OS=Ustilaginoidea virens OX=1159556 GN=UV8b_3165 PE=4 SV=1
tr|A0A066X6T2|A0A066X6T2_COLSU Putative dihydroorotate dehydrogenase OS=Colletotrichum sublineola OX=1173701 GN=CSUB01_05567 PE=4 SV=1
tr|A0A067MK38|A0A067MK38_9HOMO Dihydroorotate dehydrogenase (quinone), mitochondrial OS=Botryobasidium botryosum FD-172 SS1 OX=930990 GN=BOTBODRAFT_34993 PE=3 SV=1
tr|A0A067NFT2|A0A067NFT2_PLEOS Dihydroorotate dehydrogenase (quinone), mitochondrial OS=Pleurotus ostreatus PC15 OX=1137138 GN=PLEOSDRAFT_1066023 PE=3 SV=1
tr|A0A067TNJ7|A0A067TNJ7_GALM3 Dihydroorotate dehydrogenase (quinone), mitochondrial OS=Galerina marginata (strain CBS 339.88) OX=685588 GN=GALMADRAFT_240830 PE=3 SV=1
tr|A0A072PFF9|A0A072PFF9_9EURO Uncharacterized protein OS=Exophiala aquamarina CBS 119918 OX=1182545 GN=A1O9_03677 PE=4 SV=1
tr|A0A074X035|A0A074X035_9PEZI Dihydroorotate dehydrogenase OS=Aureobasidium namibiae CBS 147.97 OX=1043004 GN=M436DRAFT_41091 PE=4 SV=1
tr|A0A075JIZ2|A0A075JIZ2_9MICO Dihydroorotate dehydrogenase (quinone) OS=Dermacoccus nishinomiyaensis OX=1274 GN=pyrD PE=3 SV=1
tr|A0A086SXJ2|A0A086SXJ2_ACRC1 Dihydroorotate dehydrogenase-like protein OS=Acremonium chrysogenum (strain ATCC 11550 / CBS 779.69 / DSM 880 / JCM 23072 / IMI 49137) OX=857340 GN=ACRE_074560 PE=4 SV=1
tr|A0A0A1TQ92|A0A0A1TQ92_9HYPO Putative Dihydroorotate reductase PyrE OS=Torrubiella hemipterigena OX=1531966 GN=VHEMI09395 PE=4 SV=1
tr|A0A0A2LAI4|A0A0A2LAI4_PENIT Aldolase-type TIM barrel OS=Penicillium italicum OX=40296 GN=PITC_004100 PE=4 SV=1
tr|A0A0C2TQD5|A0A0C2TQD5_AMAMU Dihydroorotate dehydrogenase (quinone), mitochondrial OS=Amanita muscaria Koide BX008 OX=946122 GN=M378DRAFT_69747 PE=3 SV=1
tr|A0A0C2X6H1|A0A0C2X6H1_9HOMO Dihydroorotate dehydrogenase (quinone), mitochondrial OS=Serendipita vermifera MAFF 305830 OX=933852 GN=M408DRAFT_14299 PE=3 SV=1
tr|A0A0C2YVC4|A0A0C2YVC4_HEBCY Dihydroorotate dehydrogenase (quinone), mitochondrial OS=Hebeloma cylindrosporum h7 OX=686832 GN=M413DRAFT_25359 PE=3 SV=1
tr|A0A0C3AC05|A0A0C3AC05_9HOMO Dihydroorotate dehydrogenase (quinone), mitochondrial OS=Scleroderma citrinum Foug A OX=1036808 GN=SCLCIDRAFT_1175967 PE=3 SV=1
tr|A0A0C3DX93|A0A0C3DX93_9PEZI Uncharacterized protein OS=Oidiodendron maius Zn OX=913774 GN=OIDMADRAFT_156190 PE=4 SV=1
tr|A0A0C3FTF7|A0A0C3FTF7_9HOMO Dihydroorotate dehydrogenase (quinone), mitochondrial OS=Piloderma croceum F 1598 OX=765440 GN=PILCRDRAFT_819864 PE=3 SV=1
tr|A0A0C3N2X5|A0A0C3N2X5_PISTI Dihydroorotate dehydrogenase (quinone), mitochondrial OS=Pisolithus tinctorius Marx 270 OX=870435 GN=M404DRAFT_166043 PE=3 SV=1
tr|A0A0C3PG64|A0A0C3PG64_PHLGI Uncharacterized protein OS=Phlebiopsis gigantea 11061_1 CR5-6 OX=745531 GN=PHLGIDRAFT_31234 PE=4 SV=1
tr|A0A0C7N310|A0A0C7N310_9SACH Dihydroorotate dehydrogenase (quinone), mitochondrial OS=Lachancea lanzarotensis OX=1245769 GN=LALA0_S05e04566g PE=3 SV=1
tr|A0A0C9Y540|A0A0C9Y540_9AGAR Dihydroorotate dehydrogenase (quinone), mitochondrial OS=Laccaria amethystina LaAM-08-1 OX=1095629 GN=K443DRAFT_84183 PE=3 SV=1
tr|A0A0C9Z3J0|A0A0C9Z3J0_9HOMO Dihydroorotate dehydrogenase (quinone), mitochondrial OS=Pisolithus microcarpus 441 OX=765257 GN=PISMIDRAFT_681973 PE=3 SV=1
tr|A0A0D0BUE7|A0A0D0BUE7_9HOMO Dihydroorotate dehydrogenase (quinone), mitochondrial OS=Suillus luteus UH-Slu-Lm8-n1 OX=930992 GN=CY34DRAFT_797558 PE=3 SV=1
tr|A0A0D0E1Z7|A0A0D0E1Z7_9HOMO Dihydroorotate dehydrogenase (quinone), mitochondrial OS=Paxillus rubicundulus Ve08.2h10 OX=930991 GN=PAXRUDRAFT_831404 PE=3 SV=1
tr|A0A0D1DYC9|A0A0D1DYC9_USTMA Dihydroorotate dehydrogenase (quinone), mitochondrial OS=Ustilago maydis (strain 521 / FGSC 9021) OX=237631 GN=UMAG_10643 PE=3 SV=1
tr|A0A0D1WKL5|A0A0D1WKL5_9EURO Dihydroorotate dehydrogenase (Fumarate) OS=Exophiala mesophila OX=212818 GN=PV10_06876 PE=4 SV=1
tr|A0A0D1X9G2|A0A0D1X9G2_9EURO Dihydroorotate dehydrogenase (Fumarate) OS=Exophiala sideris OX=1016849 GN=PV11_00227 PE=4 SV=1
tr|A0A0D2A914|A0A0D2A914_9PEZI Dihydroorotate dehydrogenase (Fumarate) OS=Verruconis gallopava OX=253628 GN=PV09_05478 PE=4 SV=1
tr|A0A0D2BP26|A0A0D2BP26_9EURO Dihydroorotate dehydrogenase (Fumarate) OS=Exophiala spinifera OX=91928 GN=PV08_00855 PE=4 SV=1
tr|A0A0D2D9E3|A0A0D2D9E3_9EURO Dihydroorotate dehydrogenase (Fumarate) OS=Cladophialophora immunda OX=569365 GN=PV07_03898 PE=4 SV=1
tr|A0A0D2DXN9|A0A0D2DXN9_9EURO Dihydroorotate dehydrogenase (Fumarate) OS=Phialophora americana OX=5601 GN=PV04_06181 PE=4 SV=1
tr|A0A0D2DY26|A0A0D2DY26_9EURO Dihydroorotate dehydrogenase (Fumarate) OS=Exophiala oligosperma OX=215243 GN=PV06_00624 PE=4 SV=1
tr|A0A0D2EM06|A0A0D2EM06_9EURO Dihydroorotate dehydrogenase (Fumarate) OS=Exophiala xenobiotica OX=348802 GN=PV05_04489 PE=4 SV=1
tr|A0A0D2FFC7|A0A0D2FFC7_9EURO Unplaced genomic scaffold supercont1.1, whole genome shotgun sequence OS=Fonsecaea pedrosoi CBS 271.37 OX=1442368 GN=Z517_00757 PE=4 SV=1
tr|A0A0D2FKG1|A0A0D2FKG1_9EURO Rhinocladiella mackenziei CBS 650.93 unplaced genomic scaffold supercont1.6, whole genome shotgun sequence OS=Rhinocladiella mackenziei CBS 650.93 OX=1442369 GN=Z518_08373 PE=4 SV=1
tr|A0A0D2KCX0|A0A0D2KCX0_9EURO Uncharacterized protein OS=Fonsecaea multimorphosa CBS 102226 OX=1442371 GN=Z520_03691 PE=4 SV=1
tr|A0A0D2L8S1|A0A0D2L8S1_9AGAR Dihydroorotate dehydrogenase (quinone), mitochondrial OS=Hypholoma sublateritium FD-334 SS-4 OX=945553 GN=HYPSUDRAFT_39792 PE=3 SV=1
tr|A0A0D2XWM4|A0A0D2XWM4_FUSO4 Dihydroorotate oxidase OS=Fusarium oxysporum f. sp. lycopersici (strain 4287 / CBS 123668 / FGSC 9935 / NRRL 34936) OX=426428 GN=FOXG_08390 PE=4 SV=1
tr|A0A0D5YQL2|A0A0D5YQL2_9FLAO Dihydroorotate dehydrogenase (quinone) OS=Muricauda lutaonensis OX=516051 GN=pyrD PE=3 SV=1
tr|A0A0D6N6Z3|A0A0D6N6Z3_9PROT Dihydroorotate dehydrogenase (quinone) OS=Acetobacter indonesiensis 5H-1 OX=1231340 GN=Abin_002_053 PE=3 SV=1
tr|A0A0D6NG04|A0A0D6NG04_9PROT Dihydroorotate dehydrogenase (quinone) OS=Acetobacter orientalis 21F-2 OX=1231341 GN=Abor_003_014 PE=3 SV=1
tr|A0A0D7BAT1|A0A0D7BAT1_9AGAR Dihydroorotate dehydrogenase (quinone), mitochondrial OS=Cylindrobasidium torrendii FP15055 ss-10 OX=1314674 GN=CYLTODRAFT_422662 PE=3 SV=1
tr|A0A0E9NIP4|A0A0E9NIP4_SAICN Dihydroorotate dehydrogenase (quinone), mitochondrial OS=Saitoella complicata (strain BCRC 22490 / CBS 7301 / JCM 7358 / NBRC 10748 / NRRL Y-17804) OX=698492 GN=G7K_3695-t1 PE=3 SV=1
tr|A0A0F4GXU8|A0A0F4GXU8_9PEZI Uncharacterized protein OS=Zymoseptoria brevis OX=1047168 GN=TI39_contig305g00034 PE=4 SV=1
tr|A0A0F6YGF2|A0A0F6YGF2_9DELT Dihydroorotate dehydrogenase (quinone) OS=Sandaracinus amylolyticus OX=927083 GN=pyrD PE=3 SV=1
tr|A0A0F7S0C4|A0A0F7S0C4_9BASI Dihydroorotate dehydrogenase (quinone), mitochondrial OS=Sporisorium scitamineum OX=49012 GN=SSCI41960.1 PE=3 SV=1
tr|A0A0F7TBK3|A0A0F7TBK3_9EURO Putative Dihydroorotate dehydrogenase OS=Penicillium brasilianum OX=104259 GN=PMG11_00265 PE=4 SV=1
tr|A0A0G2F5K3|A0A0G2F5K3_9PEZI Putative dihydroorotate dehydrogenase OS=Diaporthe ampelina OX=1214573 GN=UCDDA912_g10038 PE=4 SV=1
tr|A0A0G4N711|A0A0G4N711_9PEZI Uncharacterized protein OS=Verticillium longisporum OX=100787 GN=BN1708_008642 PE=4 SV=1
tr|A0A0G4NWI0|A0A0G4NWI0_PENCA Dihydroorotate dehydrogenase, class 1/ 2 OS=Penicillium camemberti FM 013 OX=1429867 GN=PCAMFM013_S002g000275 PE=4 SV=1
tr|A0A0H2RV74|A0A0H2RV74_9HOMO Dihydroorotate dehydrogenase (quinone), mitochondrial OS=Schizopora paradoxa OX=27342 GN=SCHPADRAFT_870509 PE=3 SV=1
tr|A0A0J1B4T6|A0A0J1B4T6_9TREE Uncharacterized protein OS=Cutaneotrichosporon oleaginosum OX=879819 GN=CC85DRAFT_285237 PE=4 SV=1
tr|A0A0J7XQB3|A0A0J7XQB3_9SPHN Dihydroorotate dehydrogenase (quinone) OS=Sphingobium czechense LL01 OX=1420583 GN=pyrD PE=3 SV=1
tr|A0A0L0HU23|A0A0L0HU23_SPIPN Dihydroorotate dehydrogenase (quinone), mitochondrial OS=Spizellomyces punctatus DAOM BR117 OX=645134 GN=SPPG_00556 PE=3 SV=1
tr|A0A0L0TC78|A0A0L0TC78_ALLMA Dihydroorotate dehydrogenase (quinone), mitochondrial OS=Allomyces macrogynus ATCC 38327 OX=578462 GN=AMAG_16470 PE=3 SV=1
tr|A0A0M4RNH3|A0A0M4RNH3_9MICC Dihydroorotate dehydrogenase (quinone) OS=Arthrobacter alpinus OX=656366 GN=pyrD PE=3 SV=1
tr|A0A0M8MQH6|A0A0M8MQH6_9BASI Dihydroorotate dehydrogenase (quinone), mitochondrial OS=Malassezia pachydermatis OX=77020 GN=Malapachy_1145 PE=3 SV=1
tr|A0A0M8NA23|A0A0M8NA23_9HYPO Dihydroorotate dehydrogenase (Quinone) OS=Escovopsis weberi OX=150374 GN=ESCO_003923 PE=4 SV=1
tr|A0A0N0DE04|A0A0N0DE04_FUSLA Dihydroorotate oxidase OS=Fusarium langsethiae OX=179993 GN=FLAG1_06685 PE=4 SV=1
tr|A0A0P1BFQ2|A0A0P1BFQ2_9BASI Dihydroorotate dehydrogenase (quinone), mitochondrial OS=Ceraceosorus bombacis OX=401625 PE=3 SV=1
tr|A0A0P7BFH5|A0A0P7BFH5_9HYPO Uncharacterized protein OS=Neonectria ditissima OX=78410 GN=AK830_g1205 PE=4 SV=1
tr|A0A0U1LTV0|A0A0U1LTV0_TALIS Dihydroorotate oxidase OS=Talaromyces islandicus OX=28573 GN=PISL3812_03830 PE=4 SV=1
tr|A0A0U5FPI5|A0A0U5FPI5_9EURO Putative Dihydroorotate dehydrogenase OS=Aspergillus calidoustus OX=454130 GN=ASPCAL00992 PE=4 SV=1
tr|A0A0W0FWL8|A0A0W0FWL8_9AGAR Dihydroorotate dehydrogenase (quinone), mitochondrial OS=Moniliophthora roreri OX=221103 GN=WG66_6790 PE=3 SV=1
tr|A0A101MDP1|A0A101MDP1_9EURO Uncharacterized protein OS=Penicillium freii OX=48697 GN=ACN42_g8462 PE=4 SV=1
tr|A0A124BV36|A0A124BV36_ASPNG Dihydroorotate reductase PyrE OS=Aspergillus niger OX=5061 GN=ABL_00943 PE=4 SV=1
tr|A0A135V7N2|A0A135V7N2_9PEZI Dihydroorotate dehydrogenase OS=Colletotrichum salicis OX=1209931 GN=CSAL01_02014 PE=4 SV=1
tr|A0A136IU33|A0A136IU33_9PEZI Uncharacterized protein OS=Microdochium bolleyi OX=196109 GN=Micbo1qcDRAFT_166970 PE=4 SV=1
tr|A0A137PHV6|A0A137PHV6_CONC2 Dihydroorotate dehydrogenase (quinone), mitochondrial OS=Conidiobolus coronatus (strain ATCC 28846 / CBS 209.66 / NRRL 28638) OX=796925 GN=CONCODRAFT_34556 PE=3 SV=1
tr|A0A137QHG4|A0A137QHG4_9AGAR Dihydroorotate dehydrogenase (quinone), mitochondrial OS=Leucoagaricus sp. SymC.cos OX=1714833 GN=AN958_09903 PE=3 SV=1
tr|A0A139AY32|A0A139AY32_GONPR Uncharacterized protein OS=Gonapodya prolifera JEL478 OX=1344416 GN=M427DRAFT_51047 PE=4 SV=1
tr|A0A151GQ81|A0A151GQ81_9HYPO Uncharacterized protein OS=Drechmeria coniospora OX=98403 GN=DCS_00282 PE=4 SV=1
tr|A0A162IRP0|A0A162IRP0_CORDF Aldolase-type TIM barrel OS=Cordyceps confragosa RCEF 1005 OX=1081108 GN=LEL_06109 PE=4 SV=1
tr|A0A165AYA9|A0A165AYA9_9APHY Dihydroorotate dehydrogenase (quinone), mitochondrial OS=Laetiporus sulphureus 93-53 OX=1314785 GN=LAESUDRAFT_667431 PE=3 SV=1
tr|A0A165EYI4|A0A165EYI4_9BASI Dihydroorotate dehydrogenase (quinone), mitochondrial OS=Calocera cornea HHB12733 OX=1353952 GN=CALCODRAFT_524478 PE=3 SV=1
tr|A0A165HBF0|A0A165HBF0_9PEZI FMN-linked oxidoreductase OS=Xylona heveae TC161 OX=1328760 GN=L228DRAFT_237836 PE=4 SV=1
tr|A0A165I3I5|A0A165I3I5_EXIGL Dihydroorotate dehydrogenase (quinone), mitochondrial OS=Exidia glandulosa HHB12029 OX=1314781 GN=EXIGLDRAFT_717813 PE=3 SV=1
tr|A0A165LLP7|A0A165LLP7_9APHY Dihydroorotate dehydrogenase (quinone), mitochondrial OS=Daedalea quercina L-15889 OX=1314783 GN=DAEQUDRAFT_678316 PE=3 SV=1
tr|A0A165PK08|A0A165PK08_9HOMO Dihydroorotate dehydrogenase (quinone), mitochondrial OS=Neolentinus lepideus HHB14362 ss-1 OX=1314782 GN=NEOLEDRAFT_1099590 PE=3 SV=1
tr|A0A165YC71|A0A165YC71_9HOMO Dihydroorotate dehydrogenase (quinone), mitochondrial OS=Peniophora sp. CONT OX=1314672 GN=PENSPDRAFT_593108 PE=3 SV=1
tr|A0A166D2X8|A0A166D2X8_9HOMO Dihydroorotate dehydrogenase (quinone), mitochondrial OS=Sistotremastrum suecicum HHB10207 ss-3 OX=1314776 GN=SISSUDRAFT_1070960 PE=3 SV=1
tr|A0A166FB16|A0A166FB16_9HOMO Dihydroorotate dehydrogenase (quinone), mitochondrial OS=Fibularhizoctonia sp. CBS 109695 OX=436010 GN=FIBSPDRAFT_748441 PE=3 SV=1
tr|A0A166PWU4|A0A166PWU4_9HYPO Dihydroorotate reductase PyrE OS=Moelleriella libera RCEF 2490 OX=1081109 GN=AAL_02152 PE=4 SV=1
tr|A0A166RIM9|A0A166RIM9_9PEZI Dihydroorotate dehydrogenase OS=Colletotrichum tofieldiae OX=708197 GN=CT0861_08754 PE=4 SV=1
tr|A0A166S9P3|A0A166S9P3_9HYPO Aldolase-type TIM barrel OS=Beauveria brongniartii RCEF 3172 OX=1081107 GN=BBO_07774 PE=4 SV=1
tr|A0A167HYM9|A0A167HYM9_9HYPO Dihydroorotate reductase PyrE OS=Metarhizium rileyi RCEF 4871 OX=1081105 GN=NOR_01725 PE=4 SV=1
tr|A0A167SC85|A0A167SC85_9BASI Dihydroorotate dehydrogenase (quinone), mitochondrial OS=Calocera viscosa TUFC12733 OX=1330018 GN=CALVIDRAFT_492338 PE=3 SV=1
tr|A0A168CA96|A0A168CA96_9HYPO Aldolase-type TIM barrel OS=Cordyceps fumosorosea ARSEF 2679 OX=1081104 GN=ISF_01694 PE=4 SV=1
tr|A0A178MQ30|A0A178MQ30_9PROT Dihydroorotate dehydrogenase (quinone) OS=Magnetospirillum marisnigri OX=1285242 GN=pyrD PE=3 SV=1
tr|A0A178ZLR3|A0A178ZLR3_9EURO Dihydroorotate dehydrogenase (Fumarate) OS=Fonsecaea erecta OX=1367422 GN=AYL99_05433 PE=4 SV=1
tr|A0A179FUM9|A0A179FUM9_METCM Dihydroorotate dehydrogenase OS=Pochonia chlamydosporia 170 OX=1380566 GN=VFPPC_04973 PE=4 SV=1
tr|A0A180GLJ5|A0A180GLJ5_PUCT1 Uncharacterized protein OS=Puccinia triticina (isolate 1-1 / race 1 (BBBD)) OX=630390 GN=PTTG_02070 PE=4 SV=1
tr|A0A194VWZ6|A0A194VWZ6_9PEZI Dihydroorotate dehydrogenase (Quinone), mitochondrial OS=Valsa mali OX=105487 GN=VM1G_03773 PE=4 SV=1
tr|A0A194X5S6|A0A194X5S6_9HELO FMN-linked oxidoreductase OS=Phialocephala scopiformis OX=149040 GN=LY89DRAFT_783352 PE=4 SV=1
tr|A0A197KBR2|A0A197KBR2_9FUNG Dihydroorotate dehydrogenase (quinone), mitochondrial OS=Mortierella elongata AG-77 OX=1314771 GN=K457DRAFT_133693 PE=3 SV=1
tr|A0A1A0HBB5|A0A1A0HBB5_9ASCO Dihydroorotate dehydrogenase (quinone), mitochondrial OS=Metschnikowia bicuspidata var. bicuspidata NRRL YB-4993 OX=869754 GN=METBIDRAFT_78295 PE=3 SV=1
tr|A0A1A6AGF2|A0A1A6AGF2_9TREE Dihydroorotate dehydrogenase (quinone), mitochondrial OS=Kwoniella dejecticola CBS 10117 OX=1296121 GN=I303_00972 PE=3 SV=1
tr|A0A1B2JDS7|A0A1B2JDS7_PICPA Dihydroorotate dehydrogenase (quinone), mitochondrial OS=Komagataella pastoris OX=4922 GN=URA1 PE=3 SV=1
tr|A0A1B7N344|A0A1B7N344_9HOMO Dihydroorotate dehydrogenase (quinone), mitochondrial OS=Rhizopogon vinicolor AM-OR11-026 OX=1314800 GN=K503DRAFT_865554 PE=3 SV=1
tr|A0A1B7NPR3|A0A1B7NPR3_9EURO Uncharacterized protein OS=Emmonsia sp. CAC-2015a OX=1658172 GN=ACJ72_06887 PE=4 SV=1
tr|A0A1B7SC86|A0A1B7SC86_9ASCO Dihydroorotate dehydrogenase (quinone), mitochondrial OS=Ogataea polymorpha OX=460523 GN=OGAPODRAFT_17054 PE=3 SV=1
tr|A0A1B8AFW4|A0A1B8AFW4_FUSPO Uncharacterized protein OS=Fusarium poae OX=36050 GN=FPOA_11107 PE=4 SV=1
tr|A0A1B8BXV0|A0A1B8BXV0_9PEZI Uncharacterized protein OS=Pseudogymnoascus sp. WSF 3629 OX=1622147 GN=VE00_10192 PE=4 SV=1
tr|A0A1B8E2U2|A0A1B8E2U2_9PEZI Uncharacterized protein OS=Pseudogymnoascus sp. 23342-1-I1 OX=1524831 GN=VE03_05027 PE=4 SV=1
tr|A0A1B8EJL2|A0A1B8EJL2_9PEZI Uncharacterized protein OS=Pseudogymnoascus sp. 05NY08 OX=1622149 GN=VF21_09846 PE=4 SV=1
tr|A0A1B8GKT9|A0A1B8GKT9_9PEZI Dihydroorotate dehydrogenase (Quinone), mitochondrial OS=Pseudogymnoascus verrucosus OX=342668 GN=URA9 PE=4 SV=1
tr|A0A1B9GAE7|A0A1B9GAE7_9TREE Dihydroorotate dehydrogenase (quinone), mitochondrial OS=Kwoniella bestiolae CBS 10118 OX=1296100 GN=I302_02840 PE=3 SV=1
tr|A0A1B9GQE7|A0A1B9GQE7_9TREE Dihydroorotate dehydrogenase (quinone), mitochondrial OS=Kwoniella heveanensis BCC8398 OX=1296120 GN=I316_05060 PE=3 SV=1
tr|A0A1B9IDE4|A0A1B9IDE4_9TREE Dihydroorotate dehydrogenase (quinone), mitochondrial OS=Kwoniella pini CBS 10737 OX=1296096 GN=I206_00871 PE=3 SV=1
tr|A0A1D2VC61|A0A1D2VC61_9ASCO Dihydroorotate dehydrogenase (quinone), mitochondrial OS=Ascoidea rubescens DSM 1968 OX=1344418 GN=ASCRUDRAFT_37817 PE=3 SV=1
tr|A0A1E1K6U0|A0A1E1K6U0_9HELO Related to orotate reductase (NADH2) OS=Rhynchosporium commune OX=914237 GN=RCO7_08008 PE=4 SV=1
tr|A0A1E3I6P4|A0A1E3I6P4_9TREE Dihydroorotate dehydrogenase (quinone), mitochondrial OS=Cryptococcus amylolentus CBS 6039 OX=1295533 GN=L202_00343 PE=3 SV=1
tr|A0A1E3NGV9|A0A1E3NGV9_9ASCO Dihydroorotate dehydrogenase (quinone), mitochondrial OS=Pichia membranifaciens NRRL Y-2026 OX=763406 GN=PICMEDRAFT_74082 PE=3 SV=1
tr|A0A1E3P303|A0A1E3P303_WICAA Dihydroorotate dehydrogenase (quinone), mitochondrial OS=Wickerhamomyces anomalus (strain ATCC 58044 / CBS 1984 / NCYC 433 / NRRL Y-366-8) OX=683960 GN=WICANDRAFT_63769 PE=3 SV=1
tr|A0A1E3PSP9|A0A1E3PSP9_9ASCO Dihydroorotate dehydrogenase (quinone), mitochondrial OS=Nadsonia fulvescens var. elongata DSM 6958 OX=857566 GN=NADFUDRAFT_81411 PE=3 SV=1
tr|A0A1E3QQE8|A0A1E3QQE8_9ASCO Dihydroorotate dehydrogenase (quinone), mitochondrial OS=Babjeviella inositovora NRRL Y-12698 OX=984486 GN=BABINDRAFT_161426 PE=3 SV=1
tr|A0A1E4RI15|A0A1E4RI15_9ASCO Dihydroorotate dehydrogenase (quinone), mitochondrial OS=Hyphopichia burtonii NRRL Y-1933 OX=984485 GN=HYPBUDRAFT_152923 PE=3 SV=1
tr|A0A1E4RXC6|A0A1E4RXC6_CYBJN Dihydroorotate dehydrogenase (quinone), mitochondrial OS=Cyberlindnera jadinii (strain ATCC 18201 / CBS 1600 / CCRC 20928 / JCM 3617 / NBRC 0987 / NRRL Y-1542) OX=983966 GN=CYBJADRAFT_194926 PE=3 SV=1
tr|A0A1E4SI62|A0A1E4SI62_9ASCO Dihydroorotate dehydrogenase (quinone), mitochondrial OS=Suhomyces tanzawaensis NRRL Y-17324 OX=984487 GN=CANTADRAFT_52396 PE=3 SV=1
tr|A0A1E4TRF0|A0A1E4TRF0_PACTA Dihydroorotate dehydrogenase (quinone), mitochondrial OS=Pachysolen tannophilus NRRL Y-2460 OX=669874 GN=PACTADRAFT_76952 PE=3 SV=1
tr|A0A1E5RA74|A0A1E5RA74_9ASCO Dihydroorotate dehydrogenase (quinone), mitochondrial OS=Hanseniaspora osmophila OX=56408 GN=AWRI3579_g2928 PE=3 SV=1
tr|A0A1F5LKQ6|A0A1F5LKQ6_9EURO Uncharacterized protein OS=Penicillium arizonense OX=1835702 GN=PENARI_c007G01585 PE=4 SV=1
tr|A0A1G4BGC3|A0A1G4BGC3_9PEZI Dihydroorotate dehydrogenase OS=Colletotrichum orchidophilum OX=1209926 GN=CORC01_04184 PE=4 SV=1
tr|A0A1G4IYY0|A0A1G4IYY0_9SACH Dihydroorotate dehydrogenase (quinone), mitochondrial OS=Lachancea nothofagi CBS 11611 OX=1266666 GN=LANO_0B06238G PE=3 SV=1
tr|A0A1G4JLW6|A0A1G4JLW6_9SACH Dihydroorotate dehydrogenase (quinone), mitochondrial OS=Lachancea dasiensis CBS 10888 OX=1266660 GN=LADA_0F10814G PE=3 SV=1
tr|A0A1G4JPL7|A0A1G4JPL7_9SACH Dihydroorotate dehydrogenase (quinone), mitochondrial OS=Lachancea mirantina OX=1230905 GN=LAMI_0E10792G PE=3 SV=1
tr|A0A1G4M7P8|A0A1G4M7P8_LACFM Dihydroorotate dehydrogenase (quinone), mitochondrial OS=Lachancea fermentati OX=4955 GN=LAFE_0B04236G PE=3 SV=1
tr|A0A1G4QN19|A0A1G4QN19_9CAUL Dihydroorotate dehydrogenase (quinone) OS=Asticcacaulis taihuensis OX=260084 GN=SAMN02927928_1384 PE=3 SV=1
tr|A0A1G5KYI6|A0A1G5KYI6_9RHIZ Dihydroorotate dehydrogenase (quinone) OS=Microvirga guangxiensis OX=549386 GN=SAMN02927923_03695 PE=3 SV=1
tr|A0A1G6HIG1|A0A1G6HIG1_9ACTN Dihydroorotate dehydrogenase (quinone) OS=Raineyella antarctica OX=1577474 GN=pyrD PE=3 SV=1
tr|A0A1G7UZQ6|A0A1G7UZQ6_9PROT Dihydroorotate dehydrogenase (quinone) OS=Limimonas halophila OX=1082479 GN=pyrD PE=3 SV=1
tr|A0A1H2AJK4|A0A1H2AJK4_9ACTN Dihydroorotate dehydrogenase (quinone) OS=Microlunatus soli OX=630515 GN=pyrD PE=3 SV=1
tr|A0A1I3Y3G9|A0A1I3Y3G9_9PROT Dihydroorotate dehydrogenase (quinone) OS=Roseomonas stagni DSM 19981 OX=1123062 GN=SAMN02745775_101930 PE=3 SV=1
tr|A0A1I5D9D4|A0A1I5D9D4_9RHIZ Dihydroorotate dehydrogenase (quinone) OS=Cohaesibacter marisflavi OX=655353 GN=SAMN04488056_102519 PE=3 SV=1
tr|A0A1I5EXF5|A0A1I5EXF5_9BACT Dihydroorotate dehydrogenase (quinone) OS=Algoriphagus ornithinivorans OX=226506 GN=pyrD PE=3 SV=1
tr|A0A1I6H948|A0A1I6H948_9FLAO Dihydroorotate dehydrogenase (quinone) OS=Robiginitalea myxolifaciens OX=400055 GN=pyrD PE=3 SV=1
tr|A0A1J7JPR8|A0A1J7JPR8_9PEZI FMN-linked oxidoreductase OS=Coniochaeta ligniaria NRRL 30616 OX=1408157 GN=CONLIGDRAFT_652811 PE=4 SV=1
tr|A0A1J8QU11|A0A1J8QU11_9HOMO Dihydroorotate dehydrogenase (quinone), mitochondrial OS=Rhizopogon vesiculosus OX=180088 GN=AZE42_11243 PE=3 SV=1
tr|A0A1J9QCB6|A0A1J9QCB6_9EURO Uncharacterized protein OS=Blastomyces percursus OX=1658174 GN=ACJ73_02453 PE=4 SV=1
tr|A0A1J9QER6|A0A1J9QER6_9EURO Uncharacterized protein OS=Emergomyces pasteurianus Ep9510 OX=1447872 GN=AJ78_05892 PE=4 SV=1
tr|A0A1J9S3T5|A0A1J9S3T5_9PEZI Dihydroorotate reductase OS=Diplodia corticola OX=236234 GN=BKCO1_24000124 PE=4 SV=1
tr|A0A1L0BA62|A0A1L0BA62_9ASCO Dihydroorotate dehydrogenase (quinone), mitochondrial OS=[Candida] intermedia OX=45354 GN=SAMEA4029010_CIC11G00000004427 PE=3 SV=1
tr|A0A1L7CY74|A0A1L7CY74_9CORY Dihydroorotate dehydrogenase (quinone) OS=Corynebacterium sphenisci DSM 44792 OX=1437874 GN=pyrD PE=3 SV=1
tr|A0A1L9NAP8|A0A1L9NAP8_ASPTU Uncharacterized protein OS=Aspergillus tubingensis CBS 134.48 OX=767770 GN=ASPTUDRAFT_116861 PE=4 SV=1
tr|A0A1L9PI33|A0A1L9PI33_ASPVE Uncharacterized protein OS=Aspergillus versicolor CBS 583.65 OX=1036611 GN=ASPVEDRAFT_71249 PE=4 SV=1
tr|A0A1L9RB89|A0A1L9RB89_ASPWE Uncharacterized protein OS=Aspergillus wentii DTO 134E9 OX=1073089 GN=ASPWEDRAFT_116799 PE=4 SV=1
tr|A0A1L9SHN3|A0A1L9SHN3_9EURO Uncharacterized protein OS=Penicilliopsis zonata CBS 506.65 OX=1073090 GN=ASPZODRAFT_2011200 PE=4 SV=1
tr|A0A1L9TGI2|A0A1L9TGI2_9EURO Uncharacterized protein OS=Aspergillus sydowii CBS 593.65 OX=1036612 GN=ASPSYDRAFT_951574 PE=4 SV=1
tr|A0A1L9UXN7|A0A1L9UXN7_9EURO Uncharacterized protein OS=Aspergillus brasiliensis CBS 101740 OX=767769 GN=ASPBRDRAFT_52067 PE=4 SV=1
tr|A0A1L9VER4|A0A1L9VER4_ASPGL Uncharacterized protein OS=Aspergillus glaucus CBS 516.65 OX=1160497 GN=ASPGLDRAFT_535661 PE=4 SV=1
tr|A0A1L9X1W2|A0A1L9X1W2_ASPAC Uncharacterized protein OS=Aspergillus aculeatus ATCC 16872 OX=690307 GN=ASPACDRAFT_25185 PE=4 SV=1
tr|A0A1M2VM33|A0A1M2VM33_TRAPU Dihydroorotate dehydrogenase (quinone), mitochondrial OS=Trametes pubescens OX=154538 GN=TRAPUB_529 PE=3 SV=1
tr|A0A1M6BG96|A0A1M6BG96_9FLAO Dihydroorotate dehydrogenase (quinone) OS=Arenibacter nanhaiticus OX=558155 GN=pyrD PE=3 SV=1
tr|A0A1M6MLP1|A0A1M6MLP1_9PROT Dihydroorotate dehydrogenase (quinone) OS=Roseomonas rosea OX=198092 GN=SAMN02745194_03520 PE=3 SV=1
tr|A0A1M6RWB8|A0A1M6RWB8_9FLAO Dihydroorotate dehydrogenase (quinone) OS=Muricauda antarctica OX=1055723 GN=pyrD PE=3 SV=1
tr|A0A1M7Q2M2|A0A1M7Q2M2_9BACT Dihydroorotate dehydrogenase (quinone) OS=Cyclobacterium lianum OX=388280 GN=pyrD PE=3 SV=1
tr|A0A1M7T335|A0A1M7T335_9RHOB Dihydroorotate dehydrogenase (quinone) OS=Oceanicella actignis OX=1189325 GN=pyrD PE=3 SV=1
tr|A0A1M7ZCT2|A0A1M7ZCT2_9RHIZ Dihydroorotate dehydrogenase (quinone) OS=Pseudoxanthobacter soli DSM 19599 OX=1123029 GN=pyrD PE=3 SV=1
tr|A0A1N6F5X6|A0A1N6F5X6_9BRAD Dihydroorotate dehydrogenase (quinone) OS=Bradyrhizobium erythrophlei OX=1437360 GN=pyrD PE=3 SV=1
tr|A0A1N7IJ92|A0A1N7IJ92_9PROT Dihydroorotate dehydrogenase (quinone) OS=Insolitispirillum peregrinum OX=80876 GN=pyrD PE=3 SV=1
tr|A0A1P9X2H2|A0A1P9X2H2_9BACT Dihydroorotate dehydrogenase (quinone) OS=Spirosoma montaniterrae OX=1178516 GN=pyrD PE=3 SV=1
tr|A0A1Q5T842|A0A1Q5T842_9EURO Dihydroorotate dehydrogenase (Quinone), mitochondrial OS=Penicillium subrubescens OX=1316194 GN=PENSUB_10584 PE=4 SV=1
tr|A0A1R0FAW4|A0A1R0FAW4_9RHIZ Dihydroorotate dehydrogenase (quinone) OS=Bartonella apis OX=1686310 GN=PEB0149_015110 PE=3 SV=1
tr|A0A1R1YI62|A0A1R1YI62_9FUNG Dihydroorotate dehydrogenase (Quinone), mitochondrial OS=Smittium culicis OX=133412 GN=AYI70_g34 PE=4 SV=1
tr|A0A1R3RZ39|A0A1R3RZ39_ASPC5 Uncharacterized protein OS=Aspergillus carbonarius (strain ITEM 5010) OX=602072 GN=ASPCADRAFT_203469 PE=4 SV=1
tr|A0A1S8W3A9|A0A1S8W3A9_9FUNG Dihydroorotate dehydrogenase (Fumarate) OS=Batrachochytrium salamandrivorans OX=1357716 GN=BSLG_01857 PE=4 SV=1
tr|A0A1U7DJX0|A0A1U7DJX0_9RHOB Dihydroorotate dehydrogenase (quinone) OS=Brevirhabdus pacifica OX=1267768 GN=BV394_11630 PE=3 SV=1
tr|A0A1V1SV00|A0A1V1SV00_9FUNG Uncharacterized protein OS=fungal sp. No.14919 OX=1813822 GN=ANO14919_017200 PE=4 SV=1
tr|A0A1V2L845|A0A1V2L845_CYBFA Dihydroorotate dehydrogenase (quinone), mitochondrial OS=Cyberlindnera fabianii OX=36022 GN=BON22_1902 PE=3 SV=1
tr|A0A1V2LK07|A0A1V2LK07_PICKU Dihydroorotate dehydrogenase (quinone), mitochondrial OS=Pichia kudriavzevii OX=4909 GN=BOH78_3330 PE=3 SV=1
tr|A0A1V6NTY0|A0A1V6NTY0_9EURO Uncharacterized protein OS=Penicillium polonicum OX=60169 GN=PENPOL_c003G07249 PE=4 SV=1
tr|A0A1V6PXI3|A0A1V6PXI3_9EURO Uncharacterized protein OS=Penicillium antarcticum OX=416450 GN=PENANT_c025G01876 PE=4 SV=1
tr|A0A1V6RT02|A0A1V6RT02_9EURO Uncharacterized protein OS=Penicillium vulpinum OX=29845 GN=PENVUL_c032G05502 PE=4 SV=1
tr|A0A1V6U103|A0A1V6U103_9EURO Uncharacterized protein OS=Penicillium steckii OX=303698 GN=PENSTE_c001G00803 PE=4 SV=1
tr|A0A1V6YPG8|A0A1V6YPG8_PENNA Uncharacterized protein OS=Penicillium nalgiovense OX=60175 GN=PENNAL_c0014G02237 PE=4 SV=1
tr|A0A1V8SUF1|A0A1V8SUF1_9PEZI Uncharacterized protein OS=Rachicladosporium antarcticum OX=1507870 GN=B0A48_12156 PE=4 SV=1
tr|A0A1V8T2F3|A0A1V8T2F3_9PEZI Uncharacterized protein OS=Rachicladosporium antarcticum OX=1507870 GN=B0A48_09258 PE=4 SV=1
tr|A0A1V8U9Z7|A0A1V8U9Z7_9PEZI Uncharacterized protein OS=Rachicladosporium sp. CCFEE 5018 OX=1974281 GN=B0A51_10434 PE=4 SV=1
tr|A0A1V8UAU4|A0A1V8UAU4_9PEZI Uncharacterized protein OS=Rachicladosporium sp. CCFEE 5018 OX=1974281 GN=B0A51_11228 PE=4 SV=1
tr|A0A1W2TE07|A0A1W2TE07_ROSNE Putative dihydroorotate oxidase OS=Rosellinia necatrix OX=77044 GN=SAMD00023353_1801700 PE=4 SV=1
tr|A0A1X6N5I6|A0A1X6N5I6_9APHY Dihydroorotate dehydrogenase (quinone), mitochondrial OS=Postia placenta MAD-698-R-SB12 OX=670580 GN=POSPLADRAFT_1045037 PE=3 SV=1
tr|A0A1Y1VDI5|A0A1Y1VDI5_9FUNG Dihydroorotate dehydrogenase (quinone), mitochondrial OS=Piromyces finnis OX=1754191 GN=BCR36DRAFT_369415 PE=3 SV=1
tr|A0A1Y1XN91|A0A1Y1XN91_9FUNG Dihydroorotate dehydrogenase (quinone), mitochondrial OS=Anaeromyces robustus OX=1754192 GN=BCR32DRAFT_228205 PE=3 SV=1
tr|A0A1Y2ELQ6|A0A1Y2ELQ6_9FUNG Dihydroorotate dehydrogenase (quinone), mitochondrial OS=Neocallimastix californiae OX=1754190 GN=LY90DRAFT_667089 PE=3 SV=1
tr|A0A1Y2IRR8|A0A1Y2IRR8_PYCCO Dihydroorotate dehydrogenase (quinone), mitochondrial OS=Trametes coccinea BRFM310 OX=1353009 GN=PYCCODRAFT_1434790 PE=3 SV=1
tr|A0A1Y2VCJ7|A0A1Y2VCJ7_9PEZI Uncharacterized protein OS=Hypoxylon sp. CO27-5 OX=1001938 GN=M434DRAFT_393874 PE=4 SV=1
tr|A0A1Y2VVL2|A0A1Y2VVL2_9PEZI Uncharacterized protein OS=Hypoxylon sp. CI-4A OX=1001833 GN=M426DRAFT_324189 PE=4 SV=1
tr|A0A1Y2WTS3|A0A1Y2WTS3_9PEZI Uncharacterized protein OS=Daldinia sp. EC12 OX=1001832 GN=K445DRAFT_320273 PE=4 SV=1
tr|A0A1Y5RC46|A0A1Y5RC46_9RHOB Dihydroorotate dehydrogenase (quinone) OS=Pacificibacter marinus OX=658057 GN=pyrD_2 PE=3 SV=1
tr|A0A1Y6C6H8|A0A1Y6C6H8_9PROT Dihydroorotate dehydrogenase (quinone) OS=Tistlia consotensis USBA 355 OX=560819 GN=pyrD PE=3 SV=1
tr|A0A1Z3HNA8|A0A1Z3HNA8_9CYAN Dihydroorotate dehydrogenase (quinone) OS=Halomicronema hongdechloris C2206 OX=1641165 GN=pyrD PE=3 SV=1
tr|A0A1Z8JJ63|A0A1Z8JJ63_PICKU Dihydroorotate dehydrogenase (quinone), mitochondrial OS=Pichia kudriavzevii OX=4909 GN=CAS74_004271 PE=3 SV=1
tr|A0A225AS84|A0A225AS84_9EURO Uncharacterized protein OS=Talaromyces atroroseus OX=1441469 GN=UA08_07563 PE=4 SV=1
tr|A0A248JLW8|A0A248JLW8_9PROT Dihydroorotate dehydrogenase (quinone) OS=Nitrospirillum amazonense CBAmc OX=1441467 GN=pyrD PE=3 SV=1
tr|A0A286UKV0|A0A286UKV0_9HOMO Dihydroorotate dehydrogenase (quinone), mitochondrial OS=Pyrrhoderma noxium OX=2282107 GN=PNOK_0518000 PE=3 SV=1
tr|A0A2A9NUG1|A0A2A9NUG1_9AGAR Dihydroorotate dehydrogenase (quinone), mitochondrial OS=Amanita thiersii Skay4041 OX=703135 GN=AMATHDRAFT_141278 PE=3 SV=1
tr|A0A2A9P7W9|A0A2A9P7W9_9HYPO Uncharacterized protein OS=Ophiocordyceps unilateralis OX=268505 GN=XA68_15673 PE=4 SV=1
tr|A0A2B7WTE0|A0A2B7WTE0_9EURO Uncharacterized protein OS=Helicocarpus griseus UAMH5409 OX=1447875 GN=AJ79_08429 PE=4 SV=1
tr|A0A2B7WX60|A0A2B7WX60_9EURO Dihydroorotate dehydrogenase (Fumarate) OS=Blastomyces parvus OX=2060905 GN=GX51_03791 PE=4 SV=1
tr|A0A2B7Z1N5|A0A2B7Z1N5_9EURO Uncharacterized protein OS=Polytolypa hystricis UAMH7299 OX=1447883 GN=AJ80_01223 PE=4 SV=1
tr|A0A2B7ZFR0|A0A2B7ZFR0_9EURO Dihydroorotate dehydrogenase (Fumarate) OS=Emmonsia crescens OX=73230 GN=GX50_05223 PE=4 SV=1
tr|A0A2C5WUL8|A0A2C5WUL8_9PEZI Dihydroorotate dehydrogenase (Quinone), mitochondrial OS=Ceratocystis fimbriata CBS 114723 OX=1035309 GN=ura3 PE=4 SV=1
tr|A0A2C5Y9L4|A0A2C5Y9L4_9HYPO Uncharacterized protein OS=Ophiocordyceps australis OX=1399860 GN=CDD81_4627 PE=4 SV=1
tr|A0A2G5BHD4|A0A2G5BHD4_COERN Dihydroorotate dehydrogenase (quinone), mitochondrial OS=Coemansia reversa (strain ATCC 12441 / NRRL 1564) OX=763665 GN=COEREDRAFT_79857 PE=3 SV=1
tr|A0A2G8RV03|A0A2G8RV03_9APHY Dihydroorotate dehydrogenase (quinone), mitochondrial OS=Ganoderma sinense ZZ0214-1 OX=1077348 GN=GSI_13234 PE=3 SV=1
tr|A0A2H0ZKN0|A0A2H0ZKN0_CANAR Dihydroorotate dehydrogenase (quinone), mitochondrial OS=Candida auris OX=498019 GN=B9J08_002742 PE=3 SV=1
tr|A0A2H3B0B6|A0A2H3B0B6_9AGAR Dihydroorotate dehydrogenase (quinone), mitochondrial OS=Armillaria solidipes OX=1076256 GN=ARMSODRAFT_966860 PE=3 SV=1
tr|A0A2H3EAJ3|A0A2H3EAJ3_ARMGA Dihydroorotate dehydrogenase (quinone), mitochondrial OS=Armillaria gallica OX=47427 GN=ARMGADRAFT_575186 PE=3 SV=1
tr|A0A2H3F5Q1|A0A2H3F5Q1_9HELO Dihydroorotate reductase PyrE OS=Diplocarpon rosae OX=946125 GN=BUE80_DR003650 PE=4 SV=1
tr|A0A2H3K1T4|A0A2H3K1T4_WOLCO Dihydroorotate dehydrogenase (quinone), mitochondrial OS=Wolfiporia cocos (strain MD-104) OX=742152 GN=WOLCODRAFT_138774 PE=3 SV=1
tr|A0A2H5U361|A0A2H5U361_RHIID Dihydroorotate dehydrogenase (quinone), mitochondrial OS=Rhizophagus irregularis (strain DAOM 181602 / DAOM 197198 / MUCL 43194) OX=747089 GN=GLOIN_2v1563186 PE=3 SV=1
tr|A0A2I2EYK5|A0A2I2EYK5_9EURO Putative dihydroorotate reductase pyre OS=Aspergillus candidus OX=41067 GN=BDW47DRAFT_95182 PE=4 SV=1
tr|A0A2J5HKY1|A0A2J5HKY1_9EURO Putative dihydroorotate reductase pyre OS=Aspergillus taichungensis OX=482145 GN=BDW42DRAFT_176251 PE=4 SV=1
tr|A0A2J6PIB2|A0A2J6PIB2_9HELO FMN-linked oxidoreductase OS=Pezoloma ericae OX=1745343 GN=NA56DRAFT_682901 PE=4 SV=1
tr|A0A2K0VZX9|A0A2K0VZX9_GIBNY Uncharacterized protein OS=Gibberella nygamai OX=42673 GN=FNYG_10990 PE=4 SV=1
tr|A0A2K1QS68|A0A2K1QS68_9PEZI Dihydroorotate dehydrogenase (Quinone), mitochondrial OS=Sphaceloma murrayae OX=2082308 GN=CAC42_3886 PE=4 SV=1
tr|A0A2K3Q7U9|A0A2K3Q7U9_9HYPO Dihydroorotate dehydrogenase (Quinone), mitochondrial OS=Tolypocladium capitatum OX=45235 GN=TCAP_06525 PE=4 SV=1
tr|A0A2L2SWP3|A0A2L2SWP3_9HYPO Uncharacterized protein OS=Fusarium venenatum OX=56646 PE=4 SV=1
tr|A0A2N1JE32|A0A2N1JE32_9BASI Ura9p OS=Malassezia vespertilionis OX=2020962 GN=URA9 PE=4 SV=1
tr|A0A2P4ZS23|A0A2P4ZS23_9HYPO Dihydroorotate oxidase OS=Trichoderma gamsii OX=398673 GN=TGAM01_v204051 PE=4 SV=1
tr|A0A2P5ID11|A0A2P5ID11_9PEZI Dihydroorotate reductase PyrE OS=Diaporthe helianthi OX=158607 GN=DHEL01_v201240 PE=4 SV=1
tr|A0A2P7YYU3|A0A2P7YYU3_9ASCO Dihydroorotate dehydrogenase (quinone), mitochondrial OS=[Candida] pseudohaemulonis OX=418784 GN=C7M61_000796 PE=3 SV=1
tr|A0A2P7Z2L4|A0A2P7Z2L4_9PEZI Dihydroorotate dehydrogenase (Quinone), mitochondrial OS=Elsinoe australis OX=40998 GN=B9Z65_4374 PE=4 SV=1
tr|A0A2S4KZK1|A0A2S4KZK1_9HYPO Dihydroorotate dehydrogenase (Quinone), mitochondrial OS=Tolypocladium paradoxum OX=94208 GN=TPAR_04219 PE=4 SV=1
tr|A0A2T3ANH7|A0A2T3ANH7_9PEZI Uncharacterized protein OS=Coniella lustricola OX=2025994 GN=BD289DRAFT_457517 PE=4 SV=1
tr|A0A2T3BB27|A0A2T3BB27_AMORE Uncharacterized protein OS=Amorphotheca resinae ATCC 22711 OX=857342 GN=M430DRAFT_47946 PE=4 SV=1
tr|A0A2T3Z3A2|A0A2T3Z3A2_9HYPO Uncharacterized protein OS=Trichoderma asperellum CBS 433.97 OX=1042311 GN=M441DRAFT_59304 PE=4 SV=1
tr|A0A2T4A9J1|A0A2T4A9J1_TRIHA Uncharacterized protein OS=Trichoderma harzianum CBS 226.95 OX=983964 GN=M431DRAFT_508838 PE=4 SV=1
tr|A0A2T4BBP4|A0A2T4BBP4_9HYPO FMN-linked oxidoreductase OS=Trichoderma citrinoviride OX=58853 GN=BBK36DRAFT_1117312 PE=4 SV=1
tr|A0A2T4C4F4|A0A2T4C4F4_TRILO FMN-linked oxidoreductase OS=Trichoderma longibrachiatum ATCC 18648 OX=983965 GN=M440DRAFT_1401902 PE=4 SV=1
tr|A0A2T4GDM0|A0A2T4GDM0_FUSCU Dihydroorotate dehydrogenase OS=Fusarium culmorum OX=5516 GN=FCULG_00010059 PE=4 SV=1
tr|A0A2U9QZ40|A0A2U9QZ40_PICKU Dihydroorotate dehydrogenase (quinone), mitochondrial OS=Pichia kudriavzevii OX=4909 GN=C5L36_0A08910 PE=3 SV=1
tr|A0A2V1CG78|A0A2V1CG78_9HELO FMN-linked oxidoreductase OS=Cadophora sp. DSE1049 OX=1485229 GN=DL98DRAFT_568758 PE=4 SV=1
tr|A0A2V5H9K7|A0A2V5H9K7_9EURO Putative dihydroorotate reductase pyre OS=Aspergillus violaceofuscus CBS 115571 OX=1450538 GN=BO99DRAFT_337256 PE=4 SV=1
tr|A0A2V5HXX4|A0A2V5HXX4_9EURO Putative dihydroorotate reductase pyre OS=Aspergillus indologenus CBS 114.80 OX=1450541 GN=BP00DRAFT_427644 PE=4 SV=1
tr|A0A2Z6S0F0|A0A2Z6S0F0_9GLOM Dihydroorotate dehydrogenase (quinone), mitochondrial OS=Rhizophagus clarus OX=94130 GN=RclHR1_04510014 PE=3 SV=1
tr|A0A316UDF1|A0A316UDF1_9BASI Uncharacterized protein OS=Pseudomicrostroma glucosiphilum OX=1684307 GN=BCV69DRAFT_280842 PE=4 SV=1
tr|A0A316VK90|A0A316VK90_9BASI Dihydroorotate dehydrogenase (quinone), mitochondrial OS=Meira miltonrushii OX=1280837 GN=FA14DRAFT_117058 PE=3 SV=1
tr|A0A316VUJ3|A0A316VUJ3_9BASI Dihydroorotate dehydrogenase (quinone), mitochondrial OS=Ceraceosorus guamensis OX=1522189 GN=IE81DRAFT_315299 PE=3 SV=1
tr|A0A316YU68|A0A316YU68_9BASI Uncharacterized protein OS=Acaromyces ingoldii OX=215250 GN=FA10DRAFT_266016 PE=4 SV=1
tr|A0A317SV95|A0A317SV95_9PEZI FMN-linked oxidoreductase OS=Tuber magnatum OX=42249 GN=C7212DRAFT_364415 PE=4 SV=1
tr|A0A319BG31|A0A319BG31_9EURO Dihydroorotate reductase pyre OS=Aspergillus lacticoffeatus CBS 101883 OX=1450533 GN=BO96DRAFT_354476 PE=4 SV=1
tr|A0A319CHX3|A0A319CHX3_9EURO Putative dihydroorotate reductase pyre OS=Aspergillus uvarum CBS 121591 OX=1448315 GN=BO82DRAFT_331757 PE=4 SV=1
tr|A0A319D8H6|A0A319D8H6_9EURO Dihydroorotate reductase pyre OS=Aspergillus ellipticus CBS 707.79 OX=1448320 GN=BO71DRAFT_66630 PE=4 SV=1
tr|A0A319EKI9|A0A319EKI9_9EURO Dihydroorotate reductase pyre OS=Aspergillus sclerotiicarbonarius CBS 121057 OX=1448318 GN=BO78DRAFT_395775 PE=4 SV=1
tr|A0A364L2U9|A0A364L2U9_9EURO Uncharacterized protein OS=Talaromyces amestolkiae OX=1196081 GN=BHQ10_006147 PE=4 SV=1
tr|A0A367L7V0|A0A367L7V0_9HYPO Uncharacterized protein OS=Ophiocordyceps polyrhachis-furcata BCC 54312 OX=1330021 GN=L249_4333 PE=4 SV=1
tr|A0A369GKP1|A0A369GKP1_9HYPO Uncharacterized protein OS=Ophiocordyceps sp. 'camponoti-leonardi' OX=2039875 GN=CP532_2693 PE=4 SV=1
tr|A0A369HD69|A0A369HD69_9HYPO Uncharacterized protein OS=Ophiocordyceps sp. 'camponoti-saundersi' OX=2039874 GN=CP533_2170 PE=4 SV=1
tr|A0A369JM94|A0A369JM94_HYPMA Dihydroorotate dehydrogenase (quinone), mitochondrial OS=Hypsizygus marmoreus OX=39966 GN=URA9 PE=3 SV=1
tr|A0A370TTN1|A0A370TTN1_9PEZI FMN-linked oxidoreductase OS=Phialophora cf. hyalina BP 5553 OX=2005443 GN=BP5553_03232 PE=4 SV=1
tr|A0A395GUB0|A0A395GUB0_9EURO Dihydroorotate reductase pyre OS=Aspergillus ibericus CBS 121593 OX=1448316 GN=BO80DRAFT_426695 PE=4 SV=1
tr|A0A395IBE8|A0A395IBE8_9EURO Putative dihydroorotate reductase pyre OS=Aspergillus homomorphus CBS 101889 OX=1450537 GN=BO97DRAFT_336458 PE=4 SV=1
tr|A0A3F2XYW6|A0A3F2XYW6_DEKBR Dihydroorotate dehydrogenase (quinone), mitochondrial OS=Dekkera bruxellensis OX=5007 GN=BN3033_LOCUS368 PE=3 SV=1
tr|A1C6E6|A1C6E6_ASPCL Dihydroorotate reductase PyrE, putative OS=Aspergillus clavatus (strain ATCC 1007 / CBS 513.65 / DSM 816 / NCTC 3887 / NRRL 1) OX=344612 GN=ACLA_069980 PE=4 SV=1
tr|A1DH19|A1DH19_NEOFI Dihydroorotate reductase PyrE, putative OS=Neosartorya fischeri (strain ATCC 1020 / DSM 3700 / CBS 544.65 / FGSC A1164 / JCM 1740 / NRRL 181 / WB 181) OX=331117 GN=NFIA_086310 PE=4 SV=1
tr|A1R6U8|A1R6U8_PAEAT Dihydroorotate dehydrogenase (quinone) OS=Paenarthrobacter aurescens (strain TC1) OX=290340 GN=pyrD PE=3 SV=1
tr|A2VBP6|A2VBP6_DEKBR Dihydroorotate dehydrogenase (quinone), mitochondrial OS=Dekkera bruxellensis OX=5007 GN=URA9 PE=3 SV=1
tr|A3LPT0|A3LPT0_PICST Dihydroorotate dehydrogenase (quinone), mitochondrial OS=Scheffersomyces stipitis (strain ATCC 58785 / CBS 6054 / NBRC 10063 / NRRL Y-11545) OX=322104 GN=URA1 PE=3 SV=2
tr|A5DEJ4|A5DEJ4_PICGU Dihydroorotate dehydrogenase (quinone), mitochondrial OS=Meyerozyma guilliermondii (strain ATCC 6260 / CBS 566 / DSM 6381 / JCM 1539 / NBRC 10279 / NRRL Y-324) OX=294746 GN=PGUG_01695 PE=3 SV=2
tr|A6RGH4|A6RGH4_AJECN Uncharacterized protein OS=Ajellomyces capsulatus (strain NAm1 / WU24) OX=339724 GN=HCAG_08741 PE=4 SV=1
tr|A7F8U3|A7F8U3_SCLS1 Uncharacterized protein OS=Sclerotinia sclerotiorum (strain ATCC 18683 / 1980 / Ss-1) OX=665079 GN=SS1G_14024 PE=4 SV=1
tr|A7I0X8|A7I0X8_CAMHC Dihydroorotate dehydrogenase (quinone) OS=Campylobacter hominis (strain ATCC BAA-381 / LMG 19568 / NCTC 13146 / CH001A) OX=360107 GN=pyrD PE=3 SV=1
tr|A7TRX4|A7TRX4_VANPO Uncharacterized protein OS=Vanderwaltozyma polyspora (strain ATCC 22028 / DSM 70294) OX=436907 GN=Kpol_387p5 PE=4 SV=1
tr|A9HBE5|A9HBE5_GLUDA Dihydroorotate dehydrogenase (quinone) OS=Gluconacetobacter diazotrophicus (strain ATCC 49037 / DSM 5601 / PAl5) OX=272568 GN=pyrD PE=3 SV=1
tr|A9WML3|A9WML3_RENSM Dihydroorotate dehydrogenase (quinone) OS=Renibacterium salmoninarum (strain ATCC 33209 / DSM 20767 / JCM 11484 / NBRC 15589 / NCIMB 2235) OX=288705 GN=pyrD PE=3 SV=1
tr|B0CUF5|B0CUF5_LACBS Dihydroorotate dehydrogenase (quinone), mitochondrial OS=Laccaria bicolor (strain S238N-H82 / ATCC MYA-4686) OX=486041 GN=LACBIDRAFT_305515 PE=3 SV=1
tr|B1ZLE0|B1ZLE0_METPB Dihydroorotate dehydrogenase (quinone) OS=Methylobacterium populi (strain ATCC BAA-705 / NCIMB 13946 / BJ001) OX=441620 GN=Mpop_2058 PE=3 SV=1
tr|B2B417|B2B417_PODAN Podospora anserina S mat+ genomic DNA chromosome 6, supercontig 2 OS=Podospora anserina (strain S / ATCC MYA-4624 / DSM 980 / FGSC 10383) OX=515849 GN=PODANS_6_7920 PE=4 SV=1
tr|B2WMQ8|B2WMQ8_PYRTR Dihydroorotate dehydrogenase, mitochondrial OS=Pyrenophora tritici-repentis (strain Pt-1C-BFP) OX=426418 GN=PTRG_11268 PE=4 SV=1
tr|B6HSH6|B6HSH6_PENRW Pc22g21410 protein OS=Penicillium rubens (strain ATCC 28089 / DSM 1075 / NRRL 1951 / Wisconsin 54-1255) OX=500485 GN=Pc22g21410 PE=4 SV=1
tr|B6JDA3|B6JDA3_OLICO Dihydroorotate dehydrogenase (quinone) OS=Oligotropha carboxidovorans (strain ATCC 49405 / DSM 1227 / KCTC 32145 / OM5) OX=504832 GN=pyrD PE=3 SV=1
tr|B6JXQ5|B6JXQ5_SCHJY Dihydroorotate dehydrogenase (quinone), mitochondrial OS=Schizosaccharomyces japonicus (strain yFS275 / FY16936) OX=402676 GN=SJAG_00197 PE=3 SV=1
tr|B6QRM1|B6QRM1_TALMQ Dihydroorotate reductase PyrE, putative OS=Talaromyces marneffei (strain ATCC 18224 / CBS 334.59 / QM 7333) OX=441960 GN=PMAA_048210 PE=4 SV=1
tr|B8M8U1|B8M8U1_TALSN Dihydroorotate reductase PyrE, putative OS=Talaromyces stipitatus (strain ATCC 10500 / CBS 375.48 / QM 6759 / NRRL 1006) OX=441959 GN=TSTA_038150 PE=4 SV=1
tr|B8NFW7|B8NFW7_ASPFN Dihydroorotate reductase PyrE, putative OS=Aspergillus flavus (strain ATCC 200026 / FGSC A1120 / NRRL 3357 / JCM 12722 / SRRC 167) OX=332952 GN=AFLA_133960 PE=4 SV=1
tr|C1G343|C1G343_PARBD Uncharacterized protein OS=Paracoccidioides brasiliensis (strain Pb18) OX=502780 GN=PADG_01359 PE=4 SV=1
tr|C1H6R7|C1H6R7_PARBA Dihydroorotate dehydrogenase OS=Paracoccidioides lutzii (strain ATCC MYA-826 / Pb01) OX=502779 GN=PAAG_06458 PE=4 SV=1
tr|C4JES7|C4JES7_UNCRE Uncharacterized protein OS=Uncinocarpus reesii (strain UAMH 1704) OX=336963 GN=UREG_02237 PE=4 SV=1
tr|C4R342|C4R342_KOMPG Dihydroorotate dehydrogenase (quinone), mitochondrial OS=Komagataella phaffii (strain GS115 / ATCC 20864) OX=644223 GN=PAS_chr2-2_0021 PE=3 SV=1
tr|C4YCC1|C4YCC1_CLAL4 Dihydroorotate dehydrogenase (quinone), mitochondrial OS=Clavispora lusitaniae (strain ATCC 42720) OX=306902 GN=CLUG_05760 PE=3 SV=1
tr|C5DBT0|C5DBT0_LACTC KLTH0A05104p OS=Lachancea thermotolerans (strain ATCC 56472 / CBS 6340 / NRRL Y-8284) OX=559295 GN=KLTH0A05104g PE=4 SV=1
tr|C5FIM4|C5FIM4_ARTOC Orotate reductase (NADH2) OS=Arthroderma otae (strain ATCC MYA-4605 / CBS 113480) OX=554155 GN=MCYG_02112 PE=4 SV=1
tr|C5GWP9|C5GWP9_AJEDR Dihydroorotate dehydrogenase (Fumarate) OS=Ajellomyces dermatitidis (strain ER-3 / ATCC MYA-2586) OX=559297 GN=BDCG_08867 PE=4 SV=1
tr|C5MBE4|C5MBE4_CANTT Dihydroorotate dehydrogenase (quinone), mitochondrial OS=Candida tropicalis (strain ATCC MYA-3404 / T1) OX=294747 GN=CTRG_03386 PE=3 SV=1
tr|C6XQ80|C6XQ80_HIRBI Dihydroorotate dehydrogenase (quinone) OS=Hirschia baltica (strain ATCC 49814 / DSM 5838 / IFAM 1418) OX=582402 GN=Hbal_0903 PE=3 SV=1
tr|C7PVT2|C7PVT2_CATAD Dihydroorotate dehydrogenase (quinone) OS=Catenulispora acidiphila (strain DSM 44928 / NRRL B-24433 / NBRC 102108 / JCM 14897) OX=479433 GN=pyrD PE=3 SV=1
tr|C9S736|C9S736_VERA1 Dihydroorotate dehydrogenase OS=Verticillium alfalfae (strain VaMs.102 / ATCC MYA-4576 / FGSC 10136) OX=526221 GN=VDBG_01322 PE=4 SV=1
tr|D0LDQ3|D0LDQ3_GORB4 Dihydroorotate dehydrogenase (quinone) OS=Gordonia bronchialis (strain ATCC 25592 / DSM 43247 / JCM 3198 / NCTC 10667) OX=526226 GN=pyrD PE=3 SV=1
tr|D4Z6K5|D4Z6K5_SPHJU Dihydroorotate dehydrogenase (quinone) OS=Sphingobium japonicum (strain DSM 16413 / CCM 7287 / MTCC 6362 / UT26 / NBRC 101211 / UT26S) OX=452662 GN=pyrD PE=3 SV=1
tr|D5EJ92|D5EJ92_CORAD Dihydroorotate dehydrogenase (quinone) OS=Coraliomargarita akajimensis (strain DSM 45221 / IAM 15411 / JCM 23193 / KCTC 12865 / 04OKA010-24) OX=583355 GN=pyrD PE=3 SV=1
tr|D5QHQ2|D5QHQ2_KOMHA Dihydroorotate dehydrogenase (quinone) OS=Komagataeibacter hansenii ATCC 23769 OX=714995 GN=GXY_13403 PE=3 SV=1
tr|D5RHL6|D5RHL6_9PROT Dihydroorotate dehydrogenase (quinone) OS=Roseomonas cervicalis ATCC 49957 OX=525371 GN=pyrD PE=3 SV=1
tr|D6ZZY8|D6ZZY8_STAND Dihydroorotate dehydrogenase (quinone) OS=Starkeya novella (strain ATCC 8093 / DSM 506 / CCM 1077 / IAM 12100 / NBRC 12443 / NCIB 9113) OX=639283 GN=Snov_0065 PE=3 SV=1
tr|D8Q0M1|D8Q0M1_SCHCM Uncharacterized protein OS=Schizophyllum commune (strain H4-8 / FGSC 9210) OX=578458 GN=SCHCODRAFT_54820 PE=4 SV=1
tr|E3QZA4|E3QZA4_COLGM Dihydroorotate dehydrogenase OS=Colletotrichum graminicola (strain M1.001 / M2 / FGSC 10212) OX=645133 GN=GLRG_11337 PE=4 SV=1
tr|E4UQG6|E4UQG6_ARTGP Dihydroorotate dehydrogenase OS=Arthroderma gypseum (strain ATCC MYA-4604 / CBS 118893) OX=535722 GN=MGYG_03042 PE=4 SV=1
tr|E6R1Q1|E6R1Q1_CRYGW Dihydroorotate dehydrogenase (quinone), mitochondrial OS=Cryptococcus gattii serotype B (strain WM276 / ATCC MYA-4071) OX=367775 GN=CGB_C6230C PE=3 SV=1
tr|E7RX35|E7RX35_9BURK Dihydroorotate dehydrogenase (quinone) OS=Lautropia mirabilis ATCC 51599 OX=887898 GN=pyrD PE=3 SV=1
tr|E8RKX0|E8RKX0_ASTEC Dihydroorotate dehydrogenase (quinone) OS=Asticcacaulis excentricus (strain ATCC 15261 / DSM 4724 / VKM B-1370 / CB 48) OX=573065 GN=Astex_0847 PE=3 SV=1
tr|E8U9C4|E8U9C4_DEIML Dihydroorotate dehydrogenase (quinone) OS=Deinococcus maricopensis (strain DSM 21211 / LMG 22137 / NRRL B-23946 / LB-34) OX=709986 GN=pyrD PE=3 SV=1
tr|E9E250|E9E250_METAQ Dihydroorotate reductase PyrE OS=Metarhizium acridum (strain CQMa 102) OX=655827 GN=MAC_03948 PE=4 SV=1
tr|E9F418|E9F418_METRA Uncharacterized protein OS=Metarhizium robertsii (strain ARSEF 23 / ATCC MYA-3075) OX=655844 GN=MAA_07017 PE=4 SV=1
tr|F0M1V3|F0M1V3_PSEPM Dihydroorotate dehydrogenase (quinone) OS=Pseudarthrobacter phenanthrenivorans (strain DSM 18606 / JCM 16027 / LMG 23796 / Sphe3) OX=930171 GN=pyrD PE=3 SV=1
tr|F2PJN8|F2PJN8_TRIEC Dihydroorotate dehydrogenase OS=Trichophyton equinum (strain ATCC MYA-4606 / CBS 127.97) OX=559882 GN=TEQG_01145 PE=4 SV=1
tr|F2QQN7|F2QQN7_KOMPC Dihydroorotate dehydrogenase (quinone), mitochondrial OS=Komagataella phaffii (strain ATCC 76273 / CBS 7435 / CECT 11047 / NRRL Y-11430 / Wegner 21-1) OX=981350 GN=URA1 PE=3 SV=1
tr|F2SQJ3|F2SQJ3_TRIRC Uncharacterized protein OS=Trichophyton rubrum (strain ATCC MYA-4607 / CBS 118892) OX=559305 GN=TERG_04858 PE=4 SV=1
tr|F4KVF6|F4KVF6_HALH1 Dihydroorotate dehydrogenase (quinone) OS=Haliscomenobacter hydrossis (strain ATCC 27775 / DSM 1100 / LMG 10767 / O) OX=760192 GN=pyrD PE=3 SV=1
tr|F4NRB1|F4NRB1_BATDJ Dihydroorotate dehydrogenase (quinone), mitochondrial OS=Batrachochytrium dendrobatidis (strain JAM81 / FGSC 10211) OX=684364 GN=BATDEDRAFT_84444 PE=3 SV=1
tr|F4RGT3|F4RGT3_MELLP Dihydroorotate dehydrogenase (quinone), mitochondrial OS=Melampsora larici-populina (strain 98AG31 / pathotype 3-4-7) OX=747676 GN=MELLADRAFT_47830 PE=3 SV=1
tr|F6EVF0|F6EVF0_SPHCR Dihydroorotate dehydrogenase (quinone) OS=Sphingobium chlorophenolicum L-1 OX=690566 GN=pyrD PE=3 SV=1
tr|F7W221|F7W221_SORMK WGS project CABT00000000 data, contig 2.21 OS=Sordaria macrospora (strain ATCC MYA-333 / DSM 997 / K(L3346) / K-hell) OX=771870 GN=SMAC_04653 PE=4 SV=1
tr|F9XCC4|F9XCC4_ZYMTI Uncharacterized protein OS=Zymoseptoria tritici (strain CBS 115943 / IPO323) OX=336722 GN=MYCGRDRAFT_72548 PE=4 SV=1
tr|G0L6J9|G0L6J9_ZOBGA Dihydroorotate dehydrogenase (quinone) OS=Zobellia galactanivorans (strain DSM 12802 / CCUG 47099 / CIP 106680 / NCIMB 13871 / Dsij) OX=63186 GN=pyrD PE=3 SV=1
tr|G0RBM7|G0RBM7_HYPJQ Predicted protein OS=Hypocrea jecorina (strain QM6a) OX=431241 GN=TRIREDRAFT_75226 PE=4 SV=1
tr|G0S7X5|G0S7X5_CHATD Putative dihydroorotate protein OS=Chaetomium thermophilum (strain DSM 1495 / CBS 144.50 / IMI 039719) OX=759272 GN=CTHT_0037330 PE=4 SV=1
tr|G1X9F0|G1X9F0_ARTOA Uncharacterized protein OS=Arthrobotrys oligospora (strain ATCC 24927 / CBS 115.81 / DSM 1491) OX=756982 GN=AOL_s00076g257 PE=4 SV=1
tr|G2I5Z3|G2I5Z3_KOMMN Dihydroorotate dehydrogenase (quinone) OS=Komagataeibacter medellinensis (strain NBRC 3288 / BCRC 11682 / LMG 1693 / Kondo 51) OX=634177 GN=GLX_11280 PE=3 SV=1
tr|G2QLE3|G2QLE3_MYCTT Uncharacterized protein OS=Myceliophthora thermophila (strain ATCC 42464 / BCRC 31852 / DSM 1799) OX=573729 GN=MYCTH_2140530 PE=4 SV=1
tr|G2QYT0|G2QYT0_THITE Uncharacterized protein OS=Thielavia terrestris (strain ATCC 38088 / NRRL 8126) OX=578455 GN=THITE_2114255 PE=4 SV=1
tr|G2XCQ3|G2XCQ3_VERDV Dihydroorotate dehydrogenase OS=Verticillium dahliae (strain VdLs.17 / ATCC MYA-4575 / FGSC 10137) OX=498257 GN=VDAG_07935 PE=4 SV=1
tr|G3ATN2|G3ATN2_SPAPN Dihydroorotate dehydrogenase (quinone), mitochondrial OS=Spathaspora passalidarum (strain NRRL Y-27907 / 11-Y1) OX=619300 GN=URA1 PE=3 SV=1
tr|G3BCW5|G3BCW5_CANTC Dihydroorotate dehydrogenase (quinone), mitochondrial OS=Candida tenuis (strain ATCC 10573 / BCRC 21748 / CBS 615 / JCM 9827 / NBRC 10315 / NRRL Y-1498 / VKM Y-70) OX=590646 GN=CANTEDRAFT_116277 PE=3 SV=1
tr|G3BCW6|G3BCW6_CANTC Isoform of G3BCW5, Dihydroorotate dehydrogenase (quinone), mitochondrial OS=Candida tenuis (strain ATCC 10573 / BCRC 21748 / CBS 615 / JCM 9827 / NBRC 10315 / NRRL Y-1498 / VKM Y-70) OX=590646 GN=CANTEDRAFT_116277 PE=3 SV=1
tr|G3JQ46|G3JQ46_CORMM Dihydroorotate reductase PyrE, putative OS=Cordyceps militaris (strain CM01) OX=983644 GN=CCM_07548 PE=4 SV=1
tr|G4NFI3|G4NFI3_MAGO7 Dihydroorotate dehydrogenase OS=Magnaporthe oryzae (strain 70-15 / ATCC MYA-4617 / FGSC 8958) OX=242507 GN=MGG_08814 PE=4 SV=1
tr|G4TDF3|G4TDF3_SERID Dihydroorotate dehydrogenase (quinone), mitochondrial OS=Serendipita indica (strain DSM 11827) OX=1109443 GN=PIIN_03245 PE=3 SV=1
tr|G5EB61|G5EB61_EMENI Uncharacterized protein OS=Emericella nidulans (strain FGSC A4 / ATCC 38163 / CBS 112.46 / NRRL 194 / M139) OX=227321 GN=ANIA_05909 PE=4 SV=1
tr|G7X5L9|G7X5L9_ASPKW Dihydroorotate reductase PyrE OS=Aspergillus kawachii (strain NBRC 4308) OX=1033177 GN=AKAW_00491 PE=4 SV=1
tr|G8BYI8|G8BYI8_TETPH Dihydroorotate dehydrogenase (quinone), mitochondrial OS=Tetrapisispora phaffii (strain ATCC 24235 / CBS 4417 / NBRC 1672 / NRRL Y-8282 / UCD 70-5) OX=1071381 GN=TPHA0J01080 PE=3 SV=1
tr|G8JWU1|G8JWU1_ERECY Dihydroorotate dehydrogenase (quinone), mitochondrial OS=Eremothecium cymbalariae (strain CBS 270.75 / DBVPG 7215 / KCTC 17166 / NRRL Y-17582) OX=931890 GN=Ecym_8019 PE=3 SV=1
tr|G9N5E7|G9N5E7_HYPVG Uncharacterized protein OS=Hypocrea virens (strain Gv29-8 / FGSC 10586) OX=413071 GN=TRIVIDRAFT_231744 PE=4 SV=1
tr|I1RZ52|I1RZ52_GIBZE Uncharacterized protein OS=Gibberella zeae (strain PH-1 / ATCC MYA-4620 / FGSC 9075 / NRRL 31084) OX=229533 GN=FG09678.1 PE=4 SV=1
tr|I2H5T2|I2H5T2_TETBL Dihydroorotate dehydrogenase (quinone), mitochondrial OS=Tetrapisispora blattae (strain ATCC 34711 / CBS 6284 / DSM 70876 / NBRC 10599 / NRRL Y-10934 / UCD 77-7) OX=1071380 GN=TBLA0F01920 PE=3 SV=1
tr|I3TQX8|I3TQX8_TISMK Dihydroorotate dehydrogenase (quinone) OS=Tistrella mobilis (strain KA081020-065) OX=1110502 GN=pyrD PE=3 SV=1
tr|I4YJ59|I4YJ59_WALMC Dihydroorotate dehydrogenase (quinone), mitochondrial OS=Wallemia mellicola (strain ATCC MYA-4683 / CBS 633.66) OX=671144 GN=WALSEDRAFT_66874 PE=3 SV=1
tr|I6XYS9|I6XYS9_PSEPQ Dihydroorotate dehydrogenase (quinone) OS=Pseudopropionibacterium propionicum (strain F0230a) OX=767029 GN=pyrD PE=3 SV=1
tr|J3K4G5|J3K4G5_COCIM Orotate reductase OS=Coccidioides immitis (strain RS) OX=246410 GN=CIMG_07941 PE=4 SV=2
tr|J3P6F4|J3P6F4_GAGT3 Uncharacterized protein OS=Gaeumannomyces graminis var. tritici (strain R3-111a-1) OX=644352 GN=20349552 PE=4 SV=1
tr|J4GNX3|J4GNX3_9APHY Dihydroorotate dehydrogenase (quinone), mitochondrial OS=Fibroporia radiculosa OX=599839 GN=FIBRA_04101 PE=3 SV=1
tr|J4WH32|J4WH32_BEAB2 Dihydroorotate dehydrogenase OS=Beauveria bassiana (strain ARSEF 2860) OX=655819 GN=BBA_02225 PE=4 SV=1
tr|K1WUZ6|K1WUZ6_MARBU Dihydroorotate reductase PyrE OS=Marssonina brunnea f. sp. multigermtubi (strain MB_m1) OX=1072389 GN=MBM_05355 PE=4 SV=1
tr|K5UL29|K5UL29_PHACS Uncharacterized protein OS=Phanerochaete carnosa (strain HHB-10118-sp) OX=650164 GN=PHACADRAFT_264935 PE=4 SV=1
tr|M1W4I3|M1W4I3_CLAP2 Probable orotate reductase (NADH2) OS=Claviceps purpurea (strain 20.1) OX=1111077 GN=CPUR_00197 PE=4 SV=1
tr|M2N494|M2N494_BAUPA Uncharacterized protein OS=Baudoinia panamericana (strain UAMH 10762) OX=717646 GN=BAUCODRAFT_125360 PE=4 SV=1
tr|M2PQ97|M2PQ97_CERS8 Dihydroorotate dehydrogenase (quinone), mitochondrial OS=Ceriporiopsis subvermispora (strain B) OX=914234 GN=CERSUDRAFT_112449 PE=3 SV=1
tr|M3A454|M3A454_PSEFD Uncharacterized protein OS=Pseudocercospora fijiensis (strain CIRAD86) OX=383855 GN=MYCFIDRAFT_190321 PE=4 SV=1
tr|M5GEQ7|M5GEQ7_DACPD Uncharacterized protein OS=Dacryopinax primogenitus (strain DJM 731) OX=1858805 GN=DACRYDRAFT_21066 PE=4 SV=1
tr|M7SD79|M7SD79_EUTLA Putative dihydroorotate dehydrogenase protein OS=Eutypa lata (strain UCR-EL1) OX=1287681 GN=UCREL1_8883 PE=4 SV=1
tr|N1J5Y5|N1J5Y5_BLUG1 Dihydroorotate dehydrogenase OS=Blumeria graminis f. sp. hordei (strain DH14) OX=546991 GN=BGHDH14_bgh03927 PE=4 SV=1
tr|N1JBR3|N1JBR3_BLUG1 URA1/putative dihydroorotate reductase PyrE/Dihydroorotate dehydrogenase OS=Blumeria graminis f. sp. hordei (strain DH14) OX=546991 GN=BGHDH14_bgh06233 PE=4 SV=1
tr|N1PK70|N1PK70_DOTSN Uncharacterized protein OS=Dothistroma septosporum (strain NZE10 / CBS 128990) OX=675120 GN=DOTSEDRAFT_71541 PE=4 SV=1
tr|N4VVJ9|N4VVJ9_COLOR Dihydroorotate reductase OS=Colletotrichum orbiculare (strain 104-T / ATCC 96160 / CBS 514.97 / LARS 414 / MAFF 240422) OX=1213857 GN=Cob_06956 PE=4 SV=1
tr|Q1QQQ2|Q1QQQ2_NITHX Dihydroorotate dehydrogenase (quinone) OS=Nitrobacter hamburgensis (strain DSM 10229 / NCIMB 13809 / X14) OX=323097 GN=Nham_0555 PE=3 SV=1
tr|Q21BB0|Q21BB0_RHOPB Dihydroorotate dehydrogenase (quinone) OS=Rhodopseudomonas palustris (strain BisB18) OX=316056 GN=RPC_0755 PE=3 SV=1
tr|Q2GEM2|Q2GEM2_NEOSM Dihydroorotate dehydrogenase (quinone) OS=Neorickettsia sennetsu (strain ATCC VR-367 / Miyayama) OX=222891 GN=pyrD PE=3 SV=1
tr|Q2H299|Q2H299_CHAGB Uncharacterized protein OS=Chaetomium globosum (strain ATCC 6205 / CBS 148.51 / DSM 1962 / NBRC 6347 / NRRL 1970) OX=306901 GN=CHGG_04097 PE=4 SV=1
tr|Q2UEP2|Q2UEP2_ASPOR Uncharacterized protein OS=Aspergillus oryzae (strain ATCC 42149 / RIB 40) OX=510516 GN=AO090026000542 PE=4 SV=1
tr|Q2W0D1|Q2W0D1_MAGSA Dihydroorotate dehydrogenase (quinone) OS=Magnetospirillum magneticum (strain AMB-1 / ATCC 700264) OX=342108 GN=pyrD PE=3 SV=1
tr|Q3SVG0|Q3SVG0_NITWN Dihydroorotate dehydrogenase (quinone) OS=Nitrobacter winogradskyi (strain ATCC 25391 / DSM 10237 / CIP 104748 / NCIMB 11846 / Nb-255) OX=323098 GN=Nwi_0464 PE=3 SV=1
tr|Q4X169|Q4X169_ASPFU Dihydroorotate reductase PyrE, putative OS=Neosartorya fumigata (strain ATCC MYA-4609 / Af293 / CBS 101355 / FGSC A1100) OX=330879 GN=AFUA_2G11010 PE=4 SV=1
tr|Q5KK62|Q5KK62_CRYNJ Dihydroorotate dehydrogenase (quinone), mitochondrial OS=Cryptococcus neoformans var. neoformans serotype D (strain JEC21 / ATCC MYA-565) OX=214684 GN=CNC04130 PE=3 SV=2
tr|Q6BWK7|Q6BWK7_DEBHA Dihydroorotate dehydrogenase (quinone), mitochondrial OS=Debaryomyces hansenii (strain ATCC 36239 / CBS 767 / JCM 1990 / NBRC 0083 / IGC 2968) OX=284592 GN=DEHA2B10560g PE=3 SV=2
tr|Q6C8K4|Q6C8K4_YARLI Dihydroorotate dehydrogenase (quinone), mitochondrial OS=Yarrowia lipolytica (strain CLIB 122 / E 150) OX=284591 GN=YALI0_D18920g PE=3 SV=1
tr|Q7S895|Q7S895_NEUCR Dihydroorotate reductase PyrE OS=Neurospora crassa (strain ATCC 24698 / 74-OR23-1A / CBS 708.71 / DSM 1257 / FGSC 987) OX=367110 GN=NCU06532 PE=4 SV=1
tr|Q7UL43|Q7UL43_RHOBA Dihydroorotate dehydrogenase (quinone) OS=Rhodopirellula baltica (strain DSM 10527 / NCIMB 13988 / SH1) OX=243090 GN=RB9748 PE=3 SV=1
tr|R7Z227|R7Z227_CONA1 Uncharacterized protein OS=Coniosporium apollinis (strain CBS 100218) OX=1168221 GN=W97_07470 PE=4 SV=1
tr|R9AGE3|R9AGE3_WALI9 Dihydroorotate dehydrogenase (quinone), mitochondrial OS=Wallemia ichthyophaga (strain EXF-994 / CBS 113033) OX=1299270 GN=J056_004568 PE=3 SV=1
tr|S0DTX4|S0DTX4_GIBF5 Probable orotate reductase (NADH2) OS=Gibberella fujikuroi (strain CBS 195.34 / IMI 58289 / NRRL A-6831) OX=1279085 GN=FFUJ_04826 PE=4 SV=1
tr|S0EY53|S0EY53_CHTCT Dihydroorotate dehydrogenase (quinone) OS=Chthonomonas calidirosea (strain DSM 23976 / ICMP 18418 / T49) OX=1303518 GN=pyrD PE=3 SV=1
tr|S3C457|S3C457_OPHP1 Dihydroorotate dehydrogenase OS=Ophiostoma piceae (strain UAMH 11346) OX=1262450 GN=F503_02719 PE=4 SV=1
tr|S6EGD8|S6EGD8_ZYGB2 Isoform of S6F9I6, Dihydroorotate dehydrogenase (quinone), mitochondrial OS=Zygosaccharomyces bailii (strain CLIB 213 / ATCC 58445 / CBS 680 / CCRC 21525 / NBRC 1098 / NCYC 1416 / NRRL Y-2227) OX=1333698 GN=BN860_02476g PE=3 SV=1
tr|S7RUB3|S7RUB3_GLOTA Dihydroorotate dehydrogenase (quinone), mitochondrial OS=Gloeophyllum trabeum (strain ATCC 11539 / FP-39264 / Madison 617) OX=670483 GN=GLOTRDRAFT_75640 PE=3 SV=1
tr|S8B1A8|S8B1A8_PENO1 Uncharacterized protein OS=Penicillium oxalicum (strain 114-2 / CGMCC 5302) OX=933388 GN=PDE_03073 PE=4 SV=1
tr|S8BJM6|S8BJM6_DACHA Uncharacterized protein OS=Dactylellina haptotyla (strain CBS 200.50) OX=1284197 GN=H072_11178 PE=4 SV=1
tr|S8EDI6|S8EDI6_FOMPI Dihydroorotate dehydrogenase (quinone), mitochondrial OS=Fomitopsis pinicola (strain FP-58527) OX=743788 GN=FOMPIDRAFT_1023363 PE=3 SV=1
tr|S9XB12|S9XB12_SCHCR Dihydroorotate dehydrogenase (quinone), mitochondrial OS=Schizosaccharomyces cryophilus (strain OY26 / ATCC MYA-4695 / CBS 11777 / NBRC 106824 / NRRL Y48691) OX=653667 GN=SPOG_00529 PE=3 SV=1
tr|U5QLT9|U5QLT9_9CYAN Dihydroorotate dehydrogenase (quinone) OS=Gloeobacter kilaueensis JS1 OX=1183438 GN=pyrD PE=3 SV=1
tr|V5GGD1|V5GGD1_KALBG Dihydroorotate dehydrogenase (quinone), mitochondrial OS=Kalmanozyma brasiliensis (strain GHG001) OX=1365824 GN=PSEUBRA_SCAF7g04569 PE=3 SV=1
tr|V6F492|V6F492_9PROT Dihydroorotate dehydrogenase (quinone) OS=Magnetospirillum gryphiswaldense MSR-1 v2 OX=1430440 GN=pyrD PE=3 SV=1
tr|W0T8N2|W0T8N2_KLUMD Dihydroorotate dehydrogenase (quinone), mitochondrial OS=Kluyveromyces marxianus (strain DMKU3-1042 / BCC 29191 / NBRC 104275) OX=1003335 GN=URA9 PE=3 SV=1
tr|W1QJ07|W1QJ07_OGAPD Dihydroorotate dehydrogenase (quinone), mitochondrial OS=Ogataea parapolymorpha (strain ATCC 26012 / BCRC 20466 / JCM 22074 / NRRL Y-7560 / DL-1) OX=871575 GN=HPODL_05034 PE=3 SV=1
tr|W2SE72|W2SE72_9EURO Dihydroorotate dehydrogenase (Fumarate) OS=Cyphellophora europaea CBS 101466 OX=1220924 GN=HMPREF1541_01216 PE=4 SV=1
tr|W3XAI4|W3XAI4_PESFW Uncharacterized protein OS=Pestalotiopsis fici (strain W106-1 / CGMCC3.15140) OX=1229662 GN=PFICI_04984 PE=4 SV=1
tr|W4JZ51|W4JZ51_9HOMO Dihydroorotate dehydrogenase (quinone), mitochondrial OS=Heterobasidion irregulare TC 32-1 OX=747525 GN=dhod1 PE=3 SV=1
tr|W6MHV3|W6MHV3_9ASCO Dihydroorotate dehydrogenase (quinone), mitochondrial OS=Kuraishia capsulata CBS 1993 OX=1382522 GN=KUCA_T00001581001 PE=3 SV=1
tr|W6PUR9|W6PUR9_PENRF Dihydroorotate dehydrogenase, class 1/ 2 OS=Penicillium roqueforti (strain FM164) OX=1365484 GN=PROQFM164_S01g001327 PE=4 SV=1
tr|W9W097|W9W097_9EURO Dihydroorotate dehydrogenase (Fumarate) OS=Cladophialophora yegresii CBS 114405 OX=1182544 GN=A1O7_05810 PE=4 SV=1
tr|W9X8T5|W9X8T5_9EURO Dihydroorotate dehydrogenase (Fumarate) OS=Cladophialophora psammophila CBS 110553 OX=1182543 GN=A1O5_10029 PE=4 SV=1
tr|W9XTQ2|W9XTQ2_9EURO Uncharacterized protein OS=Capronia epimyces CBS 606.96 OX=1182542 GN=A1O3_07009 PE=4 SV=1
tr|W9YCP2|W9YCP2_9EURO Uncharacterized protein OS=Capronia coronata CBS 617.96 OX=1182541 GN=A1O1_03387 PE=4 SV=1
