# Supplementary material for: Class-II dihydroorotate dehydrogenases from three phylogenetically distant fungi support anaerobic pyrimidine biosynthesis
Source: Fungal Biol Biotechnol. 2021 Oct 16;8:10. doi: 10.1186/s40694-021-00117-4 (PMC8520639; doi:10.1186/s40694-021-00117-4)
Supplement: Supplementary file 3 — Additional file 3. Raw phylogenetic tree. [file 40694_2021_117_MOESM3_ESM.txt]

((A0A0C3AC05:0.104714,(A0A0C3N2X5:0.022720,A0A0C9Z3J0:0.044738)92:0.028918)100:0.068091,A0A0D0E1Z7:0.087186,(((A0A369JM94:0.055488,(A0A2A9NUG1:0.135969,A0A0C2TQD5:0.134987)97:0.103866)25:0.038587,((A0A0C3FTF7:0.061235,A0A166FB16:0.103066)39:0.029471,((((A0A0W0FWL8:0.168342,(A0A067NFT2:0.117420,(A0A2H3EAJ3:0.020263,A0A2H3B0B6:0.017985)100:0.127014)70:0.050023)21:0.032967,((A0A0C9Y540:0.011313,B0CUF5:0.011882)100:0.071322,(((A0A0D2L8S1:0.166537,A0A0C2YVC4:0.066530)30:0.032472,A0A067TNJ7:0.064510)71:0.070136,A0A137QHG4:0.158802)18:0.037614)12:0.028750)3:0.015215,((D8Q0M1:0.241598,(((A0A165I3I5:0.208639,A0A165YC71:0.194656)76:0.077469,W4JZ51:0.136088)30:0.052678,(A0A165PK08:0.051261,S7RUB3:0.041994)100:0.154756)17:0.042382)4:0.014602,((A0A286UKV0:0.228998,((A0A067MK38:0.228696,(((((A0A1E3PSP9:0.345823,(Q6C8K4:0.260581,((((A0A1B7SC86:0.004348,W1QJ07:0.022673)100:0.109047,((A0A1V2LK07:0.003763,(A0A1Z8JJ63:0.000001,A0A2U9QZ40:0.000001)73:0.000001)100:0.075593,((A2VBP6:0.000001,A0A3F2XYW6:0.000001)100:0.421863,A0A1E3NGV9:0.069671)32:0.021492)46:0.054667)45:0.030793,((A0A1D2VC61:0.217468,A0A1E4TRF0:0.110350)18:0.037175,W6MHV3:0.123012)13:0.037321)15:0.028888,(((A0A1B2JDS7:0.013044,(F2QQN7:0.000001,C4R342:0.000001)100:0.006074)100:0.180505,((((A5DEJ4:0.087387,A0A1E4SI62:0.097467)56:0.021885,((((A0A1E4RI15:0.069411,(G3ATN2:0.034702,(C5MBE4:0.061398,Q874I4:0.020939)69:0.020170)58:0.013570)62:0.028413,A3LPT0:0.093524)17:0.024287,Q6BWK7:0.062662)5:0.005831,((A0A1A0HBB5:0.070279,(A0A1L0BA62:0.064657,C4YCC1:0.045306)57:0.027496)37:0.015717,(A0A2P7YYU3:0.090084,A0A2H0ZKN0:0.047793)98:0.083815)24:0.018744)1:0.009376)23:0.036632,(G3BCW5:0.000001,G3BCW6:0.000001)100:0.090654)74:0.057399,A0A1E3QQE8:0.170134)23:0.031751)12:0.008944,((((G8BYI8:0.126412,(S6EGD8:0.139102,((I2H5T2:0.159883,A0A1E5RA74:0.166454)15:0.013061,A7TRX4:0.142401)9:0.012757)24:0.022620)50:0.032479,(Q6V3W9:0.058501,((A0A1G4JPL7:0.165365,(A0A1G4M7P8:0.137698,(C5DBT0:0.094038,((A0A1G4JLW6:0.077757,A0A0C7N310:0.083647)36:0.021335,A0A1G4IYY0:0.066366)47:0.019328)47:0.020087)38:0.017870)52:0.038884,(G8JWU1:0.090496,Q75CE1:0.114897)94:0.061063)22:0.030760)36:0.042494)41:0.049313,W0T8N2:0.133628)99:0.097613,(A0A1E3P303:0.162709,(A0A1E4RXC6:0.128650,A0A1V2L845:0.094083)68:0.057914)94:0.100308)61:0.081620)24:0.015612)78:0.113726)65:0.073920)52:0.082725,(((P32747:0.074521,S9XB12:0.105423)100:0.156840,B6JXQ5:0.371318)97:0.088250,A0A0E9NIP4:0.186293)68:0.065270)47:0.091133,((A0A180GLJ5:0.293569,F4RGT3:0.126982)99:0.180990,(((((((A0A137PHV6:0.326621,(((A0A1Y6C6H8:0.191814,(A0A1N7IJ92:0.236687,(V6F492:0.183818,(A0A178MQ30:0.064344,Q2W0D1:0.051419)91:0.071924)68:0.063213)76:0.075507)56:0.030850,(((A0A1G7UZQ6:0.355236,((A7IBC2:0.132312,A8HZX8:0.153960)100:0.215003,(Q2GEM2:0.581894,(((((A0A0D6NG04:0.016438,A0A0D6N6Z3:0.043057)100:0.119048,(A9HBE5:0.082663,(G2I5Z3:0.101027,D5QHQ2:0.103504)96:0.059247)98:0.082326)70:0.055407,A0A023D5Y1:0.222726)99:0.263930,A0A1I3Y3G9:0.182464)48:0.069919,(A0A1M6MLP1:0.177480,D5RHL6:0.146967)53:0.025946)92:0.144259)26:0.093593)7:0.040227)7:0.042402,((((A0A1Y5RC46:0.205369,A0A1U7DJX0:0.189426)100:0.227960,A0A1M7T335:0.194210)99:0.157391,(E7RX35:0.554577,(((Q7UL43:0.916356,A7I0X8:0.775963)22:0.177457,((S0EY53:0.425476,((((F4KVF6:0.230972,A0A1P9X2H2:0.209505)38:0.046823,((A0A1I5EXF5:0.109406,A0A1M7Q2M2:0.178039)97:0.101825,(A0A1I6H948:0.182647,((A0A1M6BG96:0.098763,G0L6J9:0.094911)64:0.048400,(A0A1M6RWB8:0.126518,A0A0D5YQL2:0.065734)85:0.072197)91:0.079243)71:0.091175)65:0.067750)87:0.258131,((((A0A1G6HIG1:0.235327,I6XYS9:0.385117)86:0.099482,A0A075JIZ2:0.260532)80:0.085088,A0A1H2AJK4:0.278023)100:0.158460,A9WDI1:0.242717)44:0.116080)6:0.030604,(D5EJ92:0.434446,(A0A1Z3HNA8:0.222235,U5QLT9:0.256196)85:0.145112)19:0.057298)12:0.087495)25:0.065986,(((C7PVT2:0.166880,(A0A0M4RNH3:0.114514,(A9WML3:0.145911,(A1R6U8:0.070335,F0M1V3:0.083235)93:0.063621)70:0.040985)100:0.209119)71:0.082451,(D0LDQ3:0.179157,A0A1L7CY74:0.245157)94:0.127620)36:0.037238,A0A0F6YGF2:0.252563)100:0.198453)18:0.064935)17:0.056674,E8U9C4:0.463484)14:0.107539)13:0.052288)1:0.080400,(A0A248JLW8:0.273072,(((A0A0J7XQB3:0.079779,(F6EVF0:0.014928,D4Z6K5:0.028377)100:0.101383)100:0.307626,(C6XQ80:0.503075,(E8RKX0:0.132865,A0A1G4QN19:0.201750)100:0.164964)46:0.110547)12:0.063023,(((A0A1I5D9D4:0.268288,A0A1R0FAW4:0.292074)93:0.137619,A0A1M7ZCT2:0.234638)60:0.101041,(((B8ID11:0.087356,B1ZLE0:0.165969)84:0.067421,A0A1G5KYI6:0.178634)100:0.162642,((Q89VA7:0.039373,((B6JDA3:0.170010,(Q21BB0:0.051822,Q6NBN1:0.053958)86:0.031169)19:0.022427,((Q1QQQ2:0.031919,Q3SVG0:0.045900)96:0.050995,A0A1N6F5X6:0.044660)38:0.011998)26:0.040234)100:0.221298,D6ZZY8:0.191610)45:0.068503)75:0.078829)64:0.091381)9:0.031763)12:0.048259)1:0.064201)5:0.052166,I3TQX8:0.454829)13:0.040674)93:0.378450,(F4NRB1:0.179161,A0A1S8W3A9:0.119914)100:0.136526)4:0.065837)4:0.046835,A0A0L0HU23:0.182340)12:0.071194,A0A139AY32:0.429930)7:0.079803,(A0A0L0TC78:0.331073,((A0A1R1YI62:0.428158,A0A2G5BHD4:0.322434)100:0.196270,((A0A1Y1VDI5:0.044812,A0A1Y1XN91:0.030467)88:0.035727,A0A1Y2ELQ6:0.028432)100:0.381221)42:0.088908)18:0.039353)22:0.074976,A0A197KBR2:0.207605)11:0.035669,(A0A2Z6S0F0:0.027925,A0A2H5U361:0.022804)100:0.219129)7:0.041063,((R9AGE3:0.051016,I4YJ59:0.067192)100:0.267283,((A0A316UDF1:0.413234,(((A0A316VK90:0.132605,A0A316YU68:0.137359)96:0.075517,(A0A0P1BFQ2:0.000001,A0A316VUJ3:0.003807)100:0.217879)88:0.043964,(V5GGD1:0.006696,(A0A0F7S0C4:0.023596,A0A0D1DYC9:0.011152)65:0.017251)100:0.157439)76:0.056524)46:0.028608,(A0A2N1JE32:0.149221,A0A0M8MQH6:0.138062)99:0.120711)54:0.052986)21:0.059132)4:0.011371)22:0.064092)26:0.072376,(((A0A317SV95:0.414193,(((((A0A0C3DX93:0.134589,A0A2T3BB27:0.069806)100:0.139767,(A7F8U3:0.070313,((A0A370TTN1:0.069883,A0A2J6PIB2:0.065854)34:0.028146,(((N1J5Y5:0.045768,N1JBR3:0.020834)100:0.265690,A0A194X5S6:0.054931)27:0.019817,(A0A1E1K6U0:0.039087,((K1WUZ6:0.028811,A0A2H3F5Q1:0.073105)87:0.023951,A0A2V1CG78:0.027423)65:0.015555)97:0.037857)18:0.018269)24:0.029290)44:0.036046)77:0.053043,(((((A0A1Y2VCJ7:0.029968,(A0A1W2TE07:0.068415,A0A1V1SV00:0.049374)99:0.064893)28:0.016766,A0A1Y2WTS3:0.056572)18:0.008359,A0A1Y2VVL2:0.055448)66:0.043715,(M7SD79:0.136904,((((A0A0G4N711:0.007422,G2XCQ3:0.003717)54:0.003702,C9S736:0.000001)100:0.109411,(A0A1G4BGC3:0.005689,(((A0A166RIM9:0.000001,(A0A066X6T2:0.011170,E3QZA4:0.007335)92:0.029887)52:0.008445,N4VVJ9:0.093738)49:0.027533,A0A135V7N2:0.018537)17:0.003913)100:0.098427)59:0.044427,(((((A0A194VWZ6:0.064524,(A0A0G2F5K3:0.013047,A0A2P5ID11:0.024938)100:0.045364)95:0.046695,A0A2T3ANH7:0.056136)94:0.042006,(((G0S7X5:0.045121,A0A1J7JPR8:0.172013)26:0.015223,((Q2H299:0.068573,G2QLE3:0.020008)41:0.004866,G2QYT0:0.036533)51:0.016505)54:0.030011,(B2B417:0.097213,(F7W221:0.021291,Q7S895:0.016489)100:0.073574)65:0.022190)76:0.058447)35:0.021329,(S3C457:0.224162,(G4NFI3:0.110021,J3P6F4:0.111822)99:0.105911)25:0.051413)10:0.023358,((A0A086SXJ2:0.136465,(((A0A0M8NA23:0.090996,(A0A2C5Y9L4:0.186412,((A0A369HD69:0.013055,(A0A369GKP1:0.023343,A0A367L7V0:0.034409)82:0.017250)88:0.035265,A0A2A9P7W9:0.070700)100:0.091862)61:0.047721)22:0.027265,((((A0A2P4ZS23:0.019576,A0A2T3Z3A2:0.022264)93:0.044331,A0A2T4A9J1:0.006336)32:0.012204,G9N5E7:0.000001)31:0.011643,(G0RBM7:0.007879,(A0A2T4BBP4:0.017835,A0A2T4C4F4:0.011642)48:0.003781)100:0.036622)99:0.066659)6:0.021611,(((A0A179FUM9:0.030829,(A0A167HYM9:0.051820,((((A0A063C3E7:0.091512,A0A166PWU4:0.101110)27:0.027599,M1W4I3:0.051796)26:0.025770,E9E250:0.014861)3:0.003756,E9F418:0.018690)7:0.010244)25:0.017282)34:0.010735,((A0A168CA96:0.023624,((G3JQ46:0.041630,(J4WH32:0.007203,A0A166S9P3:0.007780)92:0.024558)58:0.017761,A0A162IRP0:0.032022)35:0.011435)100:0.114270,A0A0A1TQ92:0.068381)80:0.082156)36:0.000001,((A0A2K3Q7U9:0.029713,A0A2S4KZK1:0.022937)100:0.047393,A0A151GQ81:0.094818)31:0.013534)35:0.011125)18:0.025138)13:0.003350,(A0A0P7BFH5:0.037237,(((((I1RZ52:0.003694,A0A2T4GDM0:0.003781)84:0.003699,A0A2L2SWP3:0.003690)76:0.003727,A0A0N0DE04:0.011127)85:0.007430,A0A1B8AFW4:0.000001)100:0.042780,(S0DTX4:0.005809,(A0A2K0VZX9:0.011067,A0A0D2XWM4:0.007374)63:0.001629)90:0.029506)93:0.038034)78:0.028176)26:0.045842)13:0.019535)8:0.029667)5:0.034582)4:0.018426,((A0A2C5WUL8:0.207119,A0A136IU33:0.114782)13:0.032037,W3XAI4:0.105714)16:0.030497)92:0.097536)41:0.045956,(((((F9XCC4:0.000354,A0A0F4GXU8:0.007002)100:0.071858,(A0A1V8U9Z7:0.020843,(A0A1V8T2F3:0.011050,(A0A1V8UAU4:0.007365,A0A1V8SUF1:0.011056)53:0.003656)54:0.001420)99:0.083909)34:0.021402,(M3A454:0.077392,N1PK70:0.070216)49:0.023549)38:0.017074,M2N494:0.115982)95:0.067311,((B2WMQ8:0.185019,((A0A165HBF0:0.194090,A0A1J9S3T5:0.169903)28:0.036915,((A0A2K1QS68:0.014781,A0A2P7Z2L4:0.014842)100:0.081542,A0A074X035:0.092473)88:0.061374)11:0.025685)2:0.016494,(R7Z227:0.122054,((A0A0D2A914:0.231330,(((A0A2B7Z1N5:0.161586,(A0A2B7WTE0:0.049084,(((A6RGH4:0.077585,(C5GWP9:0.014788,(A0A1J9QCB6:0.007421,A0A2B7WX60:0.007485)93:0.008068)67:0.008029)69:0.008294,((A0A1J9QER6:0.067947,A0A1B7NPR3:0.036707)60:0.013931,A0A2B7ZFR0:0.029273)67:0.005793)62:0.018811,(C1G343:0.011286,C1H6R7:0.007396)100:0.029279)39:0.003225)99:0.065909)45:0.024774,((C5FIM4:0.015738,(E4UQG6:0.019395,(F2SQJ3:0.009822,F2PJN8:0.007959)85:0.008130)37:0.007808)100:0.102370,(J3K4G5:0.043607,C4JES7:0.026354)99:0.051183)66:0.023715)53:0.045878,(((((A0A0U5FPI5:0.036194,((G5EB61:0.017696,(A0A1L9RB89:0.042103,(A0A2J5HKY1:0.004563,A0A2I2EYK5:0.007028)100:0.050606)51:0.024340)13:0.008860,(A0A1L9TGI2:0.007415,A0A1L9PI33:0.000001)100:0.026247)14:0.011962)26:0.014968,((Q4X169:0.003685,A1DH19:0.000001)100:0.036109,A1C6E6:0.080430)57:0.022968)9:0.007705,(((((A0A395IBE8:0.018282,A0A1L9X1W2:0.000001)54:0.003597,(A0A319CHX3:0.000001,(A0A2V5HXX4:0.000001,A0A2V5H9K7:0.000001)37:0.000001)80:0.003656)72:0.034149,(((A0A395GUB0:0.016058,A0A319EKI9:0.022747)57:0.005855,A0A1R3RZ39:0.008254)89:0.022185,(((A0A319BG31:0.000001,(G7X5L9:0.000001,(A0A1L9NAP8:0.003728,A0A124BV36:0.000001)62:0.003726)98:0.022535)78:0.008298,A0A1L9UXN7:0.021738)78:0.020220,A0A319D8H6:0.040932)26:0.009973)40:0.011053)48:0.026410,((A0A1L9VER4:0.000001,A0A017SKX3:0.007440)100:0.047330,(A0A1F5LKQ6:0.018713,(A0A1V6PXI3:0.031016,((B6HSH6:0.000001,(A0A1V6YPG8:0.011046,(((A0A0G4NWI0:0.000001,(A0A1V6NTY0:0.000001,A0A101MDP1:0.000001)67:0.003663)52:0.000001,A0A0A2LAI4:0.011019)91:0.007771,(W6PUR9:0.014517,A0A1V6RT02:0.035990)80:0.016008)62:0.007818)18:0.000001)83:0.027245,((A0A1Q5T842:0.007743,(A0A0F7TBK3:0.009624,S8B1A8:0.062358)65:0.013173)100:0.051628,A0A1V6U103:0.057922)57:0.020661)16:0.009271)19:0.014817)72:0.052079)27:0.026909)6:0.011292,(B8NFW7:0.000001,Q2UEP2:0.000001)100:0.046455)1:0.006211)14:0.020356,A0A1L9SHN3:0.065226)34:0.021355,(((A0A364L2U9:0.030633,(B6QRM1:0.032138,B8M8U1:0.017695)78:0.009752)80:0.016015,A0A225AS84:0.014806)79:0.022976,A0A0U1LTV0:0.051721)100:0.112776)85:0.033115)98:0.083413)8:0.023022,(W2SE72:0.123234,((W9XTQ2:0.032851,W9YCP2:0.034112)97:0.048726,((A0A0D1X9G2:0.085141,((A0A0D2BP26:0.031990,A0A0D2DY26:0.009101)95:0.040861,A0A0D2EM06:0.022367)69:0.020253)32:0.022040,(((A0A0D2FKG1:0.050221,(((A0A0D2FFC7:0.042138,A0A0D2D9E3:0.000001)36:0.004529,(A0A0D2KCX0:0.007319,A0A178ZLR3:0.000001)95:0.010429)47:0.014551,W9X8T5:0.014772)69:0.038987)47:0.017489,(A0A0D2DXN9:0.012939,W9W097:0.032315)100:0.108121)48:0.015446,(A0A072PFF9:0.078928,A0A0D1WKL5:0.049345)56:0.027764)6:0.009294)17:0.012077)63:0.049711)98:0.103514)2:0.030041)5:0.038068)13:0.041701)23:0.041364)43:0.072685,(A0A1B8E2U2:0.028488,((A0A1B8GKT9:0.003685,A0A1B8EJL2:0.007406)45:0.002762,A0A1B8BXV0:0.015853)56:0.022379)100:0.257077)93:0.160158)78:0.091485,(G1X9F0:0.029396,S8BJM6:0.060544)100:0.228284)100:0.381607,(A0A1E3I6P4:0.088031,(((A0A1B9IDE4:0.033535,A0A1A6AGF2:0.007373)87:0.017667,A0A1B9GAE7:0.051900)98:0.082806,(A0A1B9GQE7:0.039396,(A0A0J1B4T6:0.210057,(E6R1Q1:0.011037,Q5KK62:0.020562)100:0.071170)31:0.024268)34:0.038509)42:0.022442)100:0.156785)20:0.071036)51:0.042296,(M5GEQ7:0.084846,(A0A167SC85:0.030299,A0A165EYI4:0.030255)86:0.052102)100:0.199457)38:0.050528)13:0.033841,(A0A166D2X8:0.242035,(A0A0C2X6H1:0.107462,G4TDF3:0.089861)100:0.133187)22:0.045533)23:0.055267)23:0.056497,(A0A0H2RV74:0.168411,((((A0A1M2VM33:0.070710,(A0A060S1E9:0.027259,A0A1Y2IRR8:0.073105)72:0.027378)70:0.042811,A0A2G8RV03:0.129635)79:0.052793,(M2PQ97:0.127075,(K5UL29:0.053864,A0A0C3PG64:0.114623)100:0.116936)46:0.032900)28:0.011164,((A0A165LLP7:0.053023,S8EDI6:0.052620)100:0.110666,((J4GNX3:0.162691,A0A165AYA9:0.098458)62:0.050739,(A0A2H3K1T4:0.115173,A0A1X6N5I6:0.140703)27:0.026503)15:0.009065)38:0.040250)82:0.082697)29:0.043024)7:0.047032)28:0.054167)1:0.016740,A0A0D7BAT1:0.261415)3:0.021191)4:0.018837)94:0.073278,((A0A1J8QU11:0.007609,A0A1B7N344:0.003774)100:0.043694,A0A0D0BUE7:0.037584)99:0.054683)95:0.070987)100:0.0;
