# Supplementary material for: Class-II dihydroorotate dehydrogenases from three phylogenetically distant fungi support anaerobic pyrimidine biosynthesis
Source: Fungal Biol Biotechnol. 2021 Oct 16;8:10. doi: 10.1186/s40694-021-00117-4 (PMC8520639; doi:10.1186/s40694-021-00117-4)
Supplement: Supplementary file 4 — Additional file 4. Codon-optimized protein sequences. [file 40694_2021_117_MOESM4_ESM.txt]

Codon-optimized URA9 genes

Arura9
CGAATTGGCGGAAGGCCGTCAAGGCCACGTGTCTTGTCCAGGCGCGCCAGGTCTCATATGGTTTTGATCTCTGACAACT
ACCCAAGAGACTTGTCTAAGGACGACAAGGTTTTGGAAGTTCAAATGTTCGGTAAGACTGTTTCTAACCCATTGGTTTT
GGCTGCTGGTTTCGACAAGCACGCTGAAGCTATCGAAGACTTCTTGGACTTGGGTTTCGGTGCTGTTGAAGTTGGTTCT
GTTACTCCATTGCCACAACCAGGTAACCCACCACCAGTTTTGTTCATCTTGAAGCCAGACAGAGCTGCTATCAACAGAT
ACGGTTTCAACTCTAAGGGTCACGCTGTTTTCAAGGACAACTTGATCAACAGAGCTCAAAACGTTTACCACCAAGACCC
AACTACTCCAAACGAAACTGGTAACATGTCTTTCAGAGAAGGTAAGATCTTGGGTATCAACTTGGGTAAGAACAAGGCT
TCTCCACAAGACTCTTTCGACGACTACGTTTTGGGTGTTAAGGAATTGGGTTCTTACGCTGACTTCATCGTTATCAACG
TTTCTTGTCCAAACTTGCCAGGTTTGAGAGCTTTGCAAGAAAAGGACACTTTGAAGAACTTGTTGGAAGCTGTTATCAA
GGCTAAGGAAGAATTGCCAAGACAACCATCTTTGGTTGTTAAGATCTCTCCAGACGTTTCTGACGACGAATTGGAAAAC
ATCGCTAACACTTTGATGAACTTGGGTAAGATCGACGCTGTTGTTTTGACTAACACTACTACTAAAAGACCATCTACTT
TGAAGTCTGACCCAGAATTGTTGAAGGAAGCTGGTGGTTTGTCTGGTGAACCATTGTTCCCAATGGCTATCGAAGTTGT
TAGAAAGTTCTACAAGTTGACTAACGGTAAGATCCCAATCATGGGTTGTGGTGGTGTTTCTTCTGCTAAGGAAGTTTTG
GCTTTCGCTAGAGCTGGTGCTACTATGGTTCAATTGTTCACTAAGTTGTCTTACGAATGTTACAAGCCAAACTTCGAAG
GTCCATGTTTGTTGACTACTATCAAGAAGGACTTGGTTGACGAATTGAACAAGGAAGGTAAGACTTGGATGGACATCAT
CGGTGAAGAACACAAGGCTTAAATCCTGAGACCATTAATTAATGGAGCACAAGACTGGCCTCATGGGCCTTCCGCTCAC
TGC

DbURA9
GAATTGGCGGAAGGCCGTCAAGGCCACGTGTCTTGTCCGCGGTACCATGTCTTTCAACTCTTTCAGATCTTTGTTCCAA
AGATACTCTGGTAAGCAATTCGCTCAATTCACTAGAAACATGTCTCAAACTGCTAAGAAGCACTTCTCTAAGCCAGTTG
CTAGAGCTGGTTTCTCTGGTGGTGCTTTGTTGGCTTTGGGTATCTTGGGTGTTGGTGCTTACTCTTTGGACGCTAGATC
TGCTATCAACGAATACGTTTGGTGTCCATTGTTCAGATGGTGTACTACTGCTGAACAAGGTCACCACTTGGGTATCGCT
TTGTTGAAGTACGGTATCTTCCCAAGAGCTTTCGGTGACCACGACGACCCAATCTTGAGAGTTGACTTGTTCGGTAGAA
CTTTGGCTAACCCAATCGGTATGGCTGCTGGTTTCGACAAGCAAGCTGAAGCTATGGACGCTTTGTACGACTTGGGTTT
CGGTATCGTTGAAGTTGGTACTATCACTCCAGAACCACAATTCGGTAACCCAAGACCAAGATTCTTCAGATTGAACGCT
GACGAAACTGTTATCAACAGATACGGTTTGAACTCTGACGGTAGATTGACTATCTTGTCTAGATTGAGAGTTAGATTGG
AAAAGTACTTGAAGAAGTCTAACGCTTGTAAGACTAACAACTCTTTCAGAGAAGGTAAGTCTTTGTTCGTTAACATCGG
TAAGAACAGAAACGGTGACACTATCGACGACTACTTGGTTGGTGTTGACACTTTCGCTCCATACGCTGACGCTTTGGTT
TTGAACGTTTCTTGTCCATCTGCTCCAGGTGTTAGAGACTTGCAAGAAAAGGACGTTTTGTTGGAATTGTTGACTAAGG
TTAGAGAAGAAAGAGACAAGGTTGGTGCTAACGTTATCGACCCAGCTAGAAAGCCACCAATCATCGTTAAGGTTGCTCC
AGACTTGTCTGAAAAGGAAATCGCTGACATCGCTGACGTTGCTAAGAAGTCTAAGATCGACGGTATCTTGATGTCTAAC
ACTACTACTGCTAGACCAGCTTCTTTGATCACTAAGGGTCCAGTTGTTCAAGAAAAGGGTGGTTTGTCTGGTAGAGCTA
TGAGAGACATCTCTTTGAAGGCTTTCAGAACTTTGAGAAAGTACACTAAGGACTCTGACTTGGTTTTGATCGGTTGTGG
TGGTATCTTCACTGGTAAGGACGCTATCGCTTTCGCTAAGGCTGGTGCTTCTGCTATCGAATTGTACACTTCTTTCGCT
TACAGAGGTCCAGGTATCCCAGACAAGATCAAGGACGAAATCGTTCAAGAATTGAAGAAGGAAGGTAAGACTTGGATGG
AAATCGTTGGTTCTGACGACGAAAAGAACTAAGAGCTCGGAGCACAAGACTGGCCTCATGGGCCTTCCGCTCACTGCC

SjURA9
GAATTGGCGGAAGGCCGTCAAGGCCACGTGTCTTGTCCGCGGTACCATGTCCTCTACTTTTAAGTCCGCTGCTGACCAA
TTGATGAGAAGATTGAATGCTATTGGTGGCTCCAGATTCTTTTCTTCCAATGGTTCTAAACAGCCAAGGTGGTTGTTGT
ATACTGGTTTGGGTTTAGCTGCTTTGGCTGGTTGGGCTGCTTGGGATTTGTCTGATACAAGATCTTTCATCCATAGGCA
TATCACCATGCCATTATTGCATGCTTTTACCTCTGCTGAATTCGCCCATAGATTCTCTATTTTGTCTGCTGCTATGGGT
TTGACTCCAAAAGATAGAGTTCCAGATGATGAATCCTTGGCTTTGGAATGTTGGGGTAGAAAGTTTTCTAATCCAGTTG
GTTTGGCTGCTGGTTATGATAAGCAAGGTGAAGCTATTTCCTCCTTGTTTGATTATGGTTACGCCTACGTTGAAGTTGG
TTCTGTTACTCCAGAACCACAACCAGGTAACGAAAGACCAAGATTTTGGAGGTTGAAAGAAGATAGAGCCGTTGTTAAT
CATTACGGTTGTAACTCTCATGGTCACGATGTTGTTTTGGGTAGATTGAAGAAGAGAATCCATAACTTCTTGGCCAGAA
GATCATCTGATTTGGCTAGAAAGTTCGATAAGGACCCAGAATCTTATGTTGATCCAGCTGTTTTAGGTGTCCCAAGATC
ATTATACCCAAGAAAGCAATTGGCCATCAACGTTGGTAAAAACAAGAATGGTGACGAAACCGAGGATTTCTTGAAAGGT
GTTAGAAAATTCGGTAACTTCGCCGATATCTTGGTTGTTAATGTTTCTTGCCCAAACATTTCTGGTGTCTGCAACTTGC
AATCTAAGGATACTTTGGTTCCCCTGTTGAACAAAGTTGTTGCTGAAAGAAACAAGTTGGTGTCTCCACAACCACCAAT
CGTTGTTAAGATTGGTCCAGATTTGACCGAAGCCGAAATTTCTGATATTGCTCATGCTTTGGTTGAGACTAAGGTTGAT
GGTGTTATTGTCTGTAACTCTACTGGTACTAGACCAAAAACTTTGACCCCAAACAAGAACTTGGAAAACGTTGGTGGTA
TTTCTGGTCCAGTTATGAAGCCATTTTCCTTGAGAGTCTTGAGGTTGTTGAGAAAGGATTTGCCAAAAGAGTTCCCAAT
TATTGGTTGCGGTGGTATTACTTCTGGTAAGGATGCTGTTGAATTTGCTAGAGCTGGTGCTACTATGATTCAAATCTAT
ACTGCTATGACCTACGAAGGTCCAGCTGCTATTAGAAAAATCAAGGACGAAATCGTCGAAGAGTTGAATGGTAAAAGAT
GGGTTGATATTATCGGCACCGAATCTGCTTAAGAGCTCGGAGCACAAGACTGGCCTCATGGGCCTTCCGCTCACTGC
